# Supplementary material for: Potential Tumor Suppressor Role for the c-Myb Oncogene in Luminal Breast Cancer
Source: PLoS One. 2010 Oct 7;5(10):e13073. doi: 10.1371/journal.pone.0013073 (PMC2951337; doi:10.1371/journal.pone.0013073)
Supplement: Table S2 — c-Myb gene signature identified by knock-down of endogenous c-Myb in MCF7 cells. A supervised analysis was performed using SAM with five replicates of MCF7 cells stably expressing shMYB versus six replicates of the control line expressing shGFP. A list of 2,088 genes (892 positive; 1196 negative) with an FDR<1% was obtained. (0.16 MB XLSX) [file pone.0013073.s007.xlsx]

## Sheet: Supplementary Table
Supplementary Table 2
Two-Class SAM Analysis
c-Myb Signature
MCF-7: GFP shRNA (class 1) vs. c-Myb shRNA (class 2) ; 2088 genes; FDR 0.96%
POSITIVE GENES (892)
GenBank Accession #	Gene Symbol	Fold Change	q-value(%)	Gene Name
NM_006751	SSFA2	3.05252	0	Sperm specific antigen 2
NM_000599	IGFBP5	5.89571	0	Insulin-like growth factor binding protein 5
NM_001124	ADM	6.49952	0	Adrenomedullin
NM_004934	CDH18	16.3494	0	Cadherin 18, type 2
NM_001017978		11.6794	0
NM_001449	FHL1	4.60351	0	Four and a half LIM domains 1
NM_012104	BACE1	2.83582	0	Beta-site APP-cleaving enzyme 1
NM_025079	FLJ23231	3.64226	0	Hypothetical protein FLJ23231
NM_005245	FAT	2.48429	0	FAT tumor suppressor homolog 1 (Drosophila)
A_23_P7719		7.44542	0
NM_022351	EFCBP1	4.92344	0	EF hand calcium binding protein 1
AK126298	ERBB4	6.03603	0	V-erb-a erythroblastic leukemia viral oncogene homolog 4 (avian)
NM_021914	CFL2	3.07098	0	Cofilin 2 (muscle)
BC017943	PPP1R1C	3.50157	0	Protein phosphatase 1, regulatory (inhibitor) subunit 1C
NM_004370	COL12A1	13.4109	0	Collagen, type XII, alpha 1
NM_003820	TNFRSF14	2.55039	0	Tumor necrosis factor receptor superfamily, member 14 (herpesvirus entry mediator)
NM_002193	INHBB	3.03901	0	Inhibin, beta B (activin AB beta polypeptide)
NM_020689	SLC24A3	1.94945	0	Solute carrier family 24 (sodium/potassium/calcium exchanger), member 3
NM_001046	SLC12A2	2.35926	0	Solute carrier family 12 (sodium/potassium/chloride transporters), member 2
NM_020815	PCDH10	10.9965	0	Protocadherin 10
NM_000304	PMP22	5.02132	0	Peripheral myelin protein 22
NM_020403	PCDH9	5.03192	0	Protocadherin 9
NM_004887	CXCL14	7.93185	0	Chemokine (C-X-C motif) ligand 14
NM_016048	CGI-111	3.50829	0	CGI-111 protein
AL137346	C6orf155	4.80754	0	Chromosome 6 open reading frame 155
NM_004688	NMI	2.18076	0	N-myc (and STAT) interactor
NM_153456	HS6ST3	2.43907	0	Heparan sulfate 6-O-sulfotransferase 3
NM_018370	FLJ11259	1.86607	0	Hypothetical protein FLJ11259
NM_015032	APRIN	1.39005	0	Androgen-induced proliferation inhibitor
NM_004119	FLT3	2.59201	0	Fms-related tyrosine kinase 3
NM_170601	CSE-C	1.58194	0	Cytosolic sialic acid 9-O-acetylesterase homolog
NM_004119	FLT3	3.30872	0	Fms-related tyrosine kinase 3
AL137346	C6orf155	4.48052	0	Chromosome 6 open reading frame 155
NM_004114	FGF13	2.7319	0	Fibroblast growth factor 13
NM_033411	RWDD2	1.69498	0	RWD domain containing 2
NM_001017372		7.28283	0
NM_006517	SLC16A2	2.31124	0	Solute carrier family 16 (monocarboxylic acid transporters), member 2
NM_016551	TM7SF3	2.34285	0	Transmembrane 7 superfamily member 3
NM_016315	GULP1	2.02507	0	GULP, engulfment adaptor PTB domain containing 1
BC025747	LOC153328	5.97898	0	Similar to CG4995 gene product
NM_133638	ADAMTS19	8.24775	0	A disintegrin-like and metalloprotease (reprolysin type) with thrombospondin type 1 motif, 19
NM_015310	PSD3	2.54794	0	Pleckstrin and Sec7 domain containing 3
NM_004105	EFEMP1	4.96938	0	EGF-containing fibulin-like extracellular matrix protein 1
NM_000176	NR3C1	2.32452	0	Nuclear receptor subfamily 3, group C, member 1 (glucocorticoid receptor)
AL136588	DKFZp761D112	7.35521	0	Hypothetical protein DKFZp761D112
NM_012223	MYO1B	1.95681	0	Myosin IB
NM_031850	AGTR1	1.99479	0	Angiotensin II receptor, type 1
AK055903	KITLG	6.43824	0	KIT ligand
NM_144722	FLJ23577	1.74158	0	KPL2 protein
NM_080388	S100A16	1.91101	0	S100 calcium binding protein A16
NM_138809	LOC134147	1.65489	0	Hypothetical protein BC001573
AF193855	ZIC2	1.64224	0	Zic family member 2 (odd-paired homolog, Drosophila)
NM_015678	NBEA	2.08975	0	Neurobeachin
AK096260	TMEM25	1.70409	0	Transmembrane protein 25
AL157895		3.60917	0
NM_033641	COL4A6	1.56664	0	Collagen, type IV, alpha 6
NM_000310	PPT1	2.03976	0	Palmitoyl-protein thioesterase 1 (ceroid-lipofuscinosis, neuronal 1, infantile)
NM_006589	C1orf2	1.94172	0	Chromosome 1 open reading frame 2
NM_006287	TFPI	4.68917	0	Tissue factor pathway inhibitor (lipoprotein-associated coagulation inhibitor)
AB040944	ZSWIM5	1.31936	0	Zinc finger, SWIM domain containing 5
NM_007062	PWP1	1.50448	0	Nuclear phosphoprotein similar to S. cerevisiae PWP1
NM_004737	LARGE	2.00741	0	Like-glycosyltransferase
BM683477	CBX6	1.65153	0	Chromobox homolog 6
NM_000662	NAT1	3.93765	0	N-acetyltransferase 1 (arylamine N-acetyltransferase)
NM_001010911		2.34399	0
ENST00000305749		2.47544	0
NM_133468	BMPER	2.07611	0	BMP-binding endothelial regulator precursor protein
ENST00000265149		2.06151	0
NM_020197	SMYD2	2.29024	0	SET and MYND domain containing 2
ENST00000353442		3.34576	0
NM_130847	AMOTL1	2.22653	0	Angiomotin like 1
NM_144947	KLK11	6.49352	0	Kallikrein 11
AF131741		2.29848	0	Hypothetical gene supported by AF131741
NM_031935	FIBL-6	3.73429	0	Hemicentin
NM_144649	FLJ33069	3.5177	0	Hypothetical protein FLJ33069
NM_032823	C9orf3	1.77031	0	Chromosome 9 open reading frame 3
NM_015056		1.52873	0
AL080157	WDR21	1.47177	0	WD repeat domain 21
NM_000693	ALDH1A3	1.99483	0	Aldehyde dehydrogenase 1 family, member A3
NM_002906	RDX	3.57019	0	Radixin
NM_004782	SNAP29	1.37313	0	Synaptosomal-associated protein, 29kDa
NM_000019	ACAT1	1.64871	0	Acetyl-Coenzyme A acetyltransferase 1 (acetoacetyl Coenzyme A thiolase)
NM_021810	CDH26	1.88416	0	Cadherin-like 26
NM_173552	MGC33365	1.85864	0	Hypothetical protein MGC33365
NM_022970	FGFR2	2.78241	0	Fibroblast growth factor receptor 2 (bacteria-expressed kinase, keratinocyte growth factor receptor, craniofacial dysostosis 1, Crouzon syndrome, Pfeiffer syndrome, Jackson-Weiss syndrome)
NM_005708	GPC6	2.47314	0	Glypican 6
NM_001006946	SDC1	1.643	0	Syndecan 1
NM_019845	RPRM	3.01152	0	Reprimo, TP53 dependant G2 arrest mediator candidate
NM_004724	ZW10	1.39639	0	ZW10 homolog, centromere/kinetochore protein (Drosophila)
NM_001464	ADAM2	3.23298	0	A disintegrin and metalloproteinase domain 2 (fertilin beta)
NM_001010872		2.93082	0
AK000716	CMAH	1.86919	0	Cytidine monophosphate-N-acetylneuraminic acid hydroxylase (CMP-N-acetylneuraminate monooxygenase)
NM_199418	PRCP	1.79129	0	Prolylcarboxypeptidase (angiotensinase C)
NM_003387	WASPIP	2.43626	0	Wiskott-Aldrich syndrome protein interacting protein
AK056325	TMEM25	1.80876	0	Transmembrane protein 25
NM_000935	PLOD2	2.34833	0	Procollagen-lysine, 2-oxoglutarate 5-dioxygenase (lysine hydroxylase) 2
NM_001064	TKT	1.65027	0	Transketolase (Wernicke-Korsakoff syndrome)
ENST00000284894		4.40599	0
NM_003390	WEE1	1.54524	0	WEE1 homolog (S. pombe)
NM_020040	TUBB4Q	1.48052	0	Tubulin, beta polypeptide 4, member Q
BC014048	KBTBD4	1.30767	0	Kelch repeat and BTB (POZ) domain containing 4
NM_004281	BAG3	2.42491	0	BCL2-associated athanogene 3
NM_057157	CYP26A1	4.69568	0	Cytochrome P450, family 26, subfamily A, polypeptide 1
NM_002296	LBR	1.89833	0	Lamin B receptor
NM_024576	OGFRL1	3.97733	0	Opioid growth factor receptor-like 1
NM_198554	THADA	1.48542	0	Thyroid adenoma associated
NM_080737	SYTL4	2.39308	0	Synaptotagmin-like 4 (granuphilin-a)
NM_006268	DPF2	1.3014	0	D4, zinc and double PHD fingers family 2
BC032715	B1	1.92608	0	Parathyroid hormone-responsive B1 gene
NM_003877	SOCS2	1.89474	0	Suppressor of cytokine signaling 2
AW449674	CLSTN3	1.55236	0	Calsyntenin 3
NM_006548	IMP-2	1.73963	0	IGF-II mRNA-binding protein 2
NM_005611	RBL2	1.66902	0	Retinoblastoma-like 2 (p130)
NM_015326		1.42372	0
NM_144586	LYPDC1	3.09291	0	LY6/PLAUR domain containing 1
NM_017784	OSBPL10	1.73628	0	Oxysterol binding protein-like 10
NM_144765	EVA1	1.80734	0	Epithelial V-like antigen 1
BU507302	STXBP5	1.97032	0	Syntaxin binding protein 5 (tomosyn)
NM_002764	PRPS1	1.46917	0	Phosphoribosyl pyrophosphate synthetase 1
AK022489		1.88325	0
NM_018039	JMJD2D	1.71598	0	Jumonji domain containing 2D
BC014971		1.68444	0	Homo sapiens, Similar to tubulin, beta, 2, clone IMAGE:4873024, mRNA
NM_148170	CTSC	1.77506	0	Cathepsin C
NM_006823	PKIA	2.92878	0	Protein kinase (cAMP-dependent, catalytic) inhibitor alpha
BC108685		1.3711	0
NM_000193	SHH	1.50367	0	Sonic hedgehog homolog (Drosophila)
ENST00000360954		1.49096	0
NM_004579	MAP4K2	1.89316	0	Mitogen-activated protein kinase kinase kinase kinase 2
NM_024561	NARG1L	1.51502	0	NMDA receptor regulated 1-like
AB033031	KIAA1205	1.18499	0	KIAA1205
NM_152791	ZNF555	1.51174	0	Zinc finger protein 555
NM_001005855	ATP8B2	1.56388	0	ATPase, Class I, type 8B, member 2
NM_003051	SLC16A1	2.44765	0	Solute carrier family 16 (monocarboxylic acid transporters), member 1
NM_013343	LOH3CR2A	2.14162	0	Loss of heterozygosity, 3, chromosomal region 2, gene A
NM_005949	MT1F	2.30644	0	Metallothionein 1F (functional)
NM_021005	NR2F2	2.75299	0	Nuclear receptor subfamily 2, group F, member 2
NM_152487	FLJ31842	2.05545	0	Hypothetical protein FLJ31842
NM_145175	NSE1	2.93291	0	NSE1
NM_014824	FCHSD2	1.47434	0	FCH and double SH3 domains 2
NM_002770	PRSS2	1.30728	0	Protease, serine, 2 (trypsin 2)
NM_014288	ITGB3BP	1.4013	0	Integrin beta 3 binding protein (beta3-endonexin)
NM_018393	FLJ11336	2.22022	0	Hypothetical protein FLJ11336
NM_015324	KIAA0409	1.35896	0	KIAA0409 protein
NM_002776	KLK10	2.38105	0	Kallikrein 10
NM_012259	HEY2	3.35747	0	Hairy/enhancer-of-split related with YRPW motif 2
NM_032625	C7orf13	1.55209	0	Chromosome 7 open reading frame 13
NM_000142	FGFR3	2.00657	0	Fibroblast growth factor receptor 3 (achondroplasia, thanatophoric dwarfism)
NM_020766		3.68785	0
NM_007106	UBL3	1.98664	0	Ubiquitin-like 3
NM_021199	SQRDL	1.60377	0	Sulfide quinone reductase-like (yeast)
AK025280		1.35472	0
AK131269	OACT1	1.87272	0	O-acyltransferase (membrane bound) domain containing 1
NM_006133	C11orf11	2.17883	0	Chromosome 11 open reading frame 11
NM_003999	OSMR	1.3313	0	Oncostatin M receptor
NM_012232	PTRF	1.52577	0	Polymerase I and transcript release factor
NM_024734	CLMN	2.05006	0	Calmin (calponin-like, transmembrane)
NM_000153	GALC	1.77797	0	Galactosylceramidase (Krabbe disease)
NM_000507	FBP1	1.45936	0	Fructose-1,6-bisphosphatase 1
NM_021932	RIC-8	1.59218	0	Likely ortholog of mouse synembryn
NM_194449	PLEKHE1	1.23317	0	Pleckstrin homology domain containing, family E (with leucine rich repeats) member 1
NM_001793	CDH3	1.64319	0	Cadherin 3, type 1, P-cadherin (placental)
NM_178507	NS5ATP13TP2	1.63727	0	NS5ATP13TP2 protein
NM_001007563	IGFBPL1	1.47783	0	Insulin-like growth factor binding protein-like 1
NM_014433	RTDR1	1.64251	0	Rhabdoid tumor deletion region gene 1
THC2408235		1.44964	0
NM_198709	ARSB	1.31564	0	Arylsulfatase B
NM_152304	MGC45806	1.79876	0	Hypothetical protein MGC45806
NM_015191	SIK2	1.55246	0	Salt-inducible serine/threonine kinase 2
AL627107		1.34397	0
NM_025212	CXXC4	2.25199	0	CXXC finger 4
NM_012317	LDOC1	1.75976	0	Leucine zipper, down-regulated in cancer 1
NM_016403	HSPC148	1.3845	0	Hypothetical protein HSPC148
U67784	CMKOR1	2.80973	0	Chemokine orphan receptor 1
NM_152423	MUM1L1	4.95367	0	Melanoma associated antigen (mutated) 1-like 1
NM_016315	GULP1	2.22386	0	GULP, engulfment adaptor PTB domain containing 1
AK125038	KIAA0500	1.96591	0	KIAA0500 protein
NM_033211	LOC90355	1.69839	0	Hypothetical gene supported by AF038182; BC009203
NM_030936	RNF32	2.16192	0	Ring finger protein 32
NM_001333	CTSL2	2.69011	0	Cathepsin L2
NM_005686	SOX13	1.37383	0	SRY (sex determining region Y)-box 13
NM_001005238		1.35679	0
NM_017652	ZNF586	1.281	0	Zinc finger protein 586
AC008888		1.51453	0
NM_032051	ZNF278	1.38096	0	Zinc finger protein 278
ENST00000372142		1.64928	0
NM_152716	FLJ36874	1.44446	0	Hypothetical protein FLJ36874
NM_148674	SMC1L2	1.41131	0	SMC1 structural maintenance of chromosomes 1-like 2 (yeast)
NM_003776	MRPL40	1.4624	0	Mitochondrial ribosomal protein L40
NM_001793	CDH3	1.67133	0	Cadherin 3, type 1, P-cadherin (placental)
NM_017747	ANKHD1	1.37713	0	Eukaryotic translation initiation factor 4E binding protein 3
NM_032756	MGC15668	1.69181	0	Hypothetical protein MGC15668
NM_015009		2.30479	0
NM_004265	FADS2	1.39056	0	Fatty acid desaturase 2
L08904		1.44345	0
NM_020931	KIAA1586	1.5547	0	KIAA1586
NM_001014795		1.34954	0
NM_198439	KBTBD3	1.59656	0	Kelch repeat and BTB (POZ) domain containing 3
NM_002350	LYN	2.67709	0	V-yes-1 Yamaguchi sarcoma viral related oncogene homolog
NM_018013	FLJ10159	1.36699	0	Hypothetical protein FLJ10159
NM_015178	RHOBTB2	1.67477	0	Rho-related BTB domain containing 2
NM_198920	C6orf157	1.49276	0	Chromosome 6 open reading frame 157
AB051518	KIAA1731	1.3531	0	KIAA1731 protein
NM_152904	HCMOGT-1	1.30169	0	Sperm antigen HCMOGT-1
BC015607	PCTK1	1.4226	0	PCTAIRE protein kinase 1
AY358246	HCG8	1.24146	0	HLA complex group 8
AL831947	OVOS2	1.36888	0	Ovostatin 2
NM_139244	STXBP5	1.70917	0	Syntaxin binding protein 5 (tomosyn)
NM_002622	PFDN1	1.25225	0	Prefoldin 1
NM_003931	WASF1	2.29841	0	WAS protein family, member 1
NM_032930	MGC13040	1.55418	0	Hypothetical protein MGC13040
NM_018138	FLJ10560	1.33124	0	Hypothetical protein FLJ10560
ENST00000380344		1.65829	0
BC008219	KIAA1305	1.75628	0	KIAA1305
NM_000597	IGFBP2	1.93473	0	Insulin-like growth factor binding protein 2, 36kDa
NM_052932	PORIMIN	1.67327	0	Pro-oncosis receptor inducing membrane injury gene
NM_001182	ALDH7A1	1.95866	0	Aldehyde dehydrogenase 7 family, member A1
NM_005668	SIAT8D	3.80914	0	Sialyltransferase 8D (alpha-2, 8-polysialyltransferase)
NM_181507	HPS5	1.5426	0	Hermansky-Pudlak syndrome 5
NM_152434	CWF19L2	1.62526	0	CWF19-like 2, cell cycle control (S. pombe)
NM_030912	TRIM8	1.2905	0	Tripartite motif-containing 8
NM_019000	FLJ20152	1.77604	0	Hypothetical protein FLJ20152
NM_000297	PKD2	1.51614	0	Polycystic kidney disease 2 (autosomal dominant)
NM_006887	ZFP36L2	3.17891	0	Zinc finger protein 36, C3H type-like 2
NM_016422	RNF141	1.60882	0	Ring finger protein 141
AF131850	EI24	1.41193	0	Etoposide induced 2.4 mRNA
NM_006558	KHDRBS3	1.31827	0	KH domain containing, RNA binding, signal transduction associated 3
CR611723	KIAA0114	1.51183	0	LOC441015
NM_020692		2.29772	0
NM_018846	KLHL7	2.09213	0	Kelch-like 7 (Drosophila)
NM_003618	MAP4K3	1.28869	0	Mitogen-activated protein kinase kinase kinase kinase 3
NM_032499	HH114	1.79142	0	Hypothetical protein HH114
BC066644	KIAA1949	1.65646	0	KIAA1949
NM_020974	SCUBE2	2.81864	0	Signal peptide, CUB domain, EGF-like 2
NM_005877	SF3A1	1.36226	0	Splicing factor 3a, subunit 1, 120kDa
NM_001624		1.61604	0
NM_003092	SNRPB2	1.23202	0	Small nuclear ribonucleoprotein polypeptide B''
NM_018035	FLJ10241	1.35607	0	Hypothetical protein FLJ10241
NM_173540	FUT11	1.31251	0	Fucosyltransferase 11 (alpha (1,3) fucosyltransferase)
NM_002745	MAPK1	1.43032	0	Mitogen-activated protein kinase 1
NM_182910	SYNE2	1.3541	0	Spectrin repeat containing, nuclear envelope 2
NM_002841	PTPRG	2.28647	0	Protein tyrosine phosphatase, receptor type, G
NA		1.53309	0
NM_173500	TTBK2	1.356	0	Tau tubulin kinase 2
NM_024057	NUP37	1.39887	0	Nucleoporin 37kDa
NM_006143	GPR19	1.47415	0	G protein-coupled receptor 19
NM_005476	GNE	1.71634	0	Glucosamine (UDP-N-acetyl)-2-epimerase/N-acetylmannosamine kinase
NM_015084	MRPS27	1.44536	0	Mitochondrial ribosomal protein S27
AK001998		1.46321	0
NM_018448	TIP120A	1.39313	0	TBP-interacting protein
NM_144605	FLJ25410	1.40406	0	Hypothetical protein FLJ25410
NM_024116	MGC5306	1.51879	0	Hypothetical protein MGC5306
U85992	BMPER	2.37175	0	BMP-binding endothelial regulator precursor protein
NM_052903	TUBGCP5	1.27135	0	Tubulin, gamma complex associated protein 5
NM_002398	MEIS1	1.65791	0	Meis1, myeloid ecotropic viral integration site 1 homolog (mouse)
AK090480		2.05744	0	Hypothetical LOC388180
BU684362	FLJ22794	1.35191	0	FLJ22794 protein
NM_201612	IKIP	1.53021	0	IKK interacting protein
NM_003257	TJP1	1.41978	0	Tight junction protein 1 (zona occludens 1)
NM_153228	FLJ38335	1.59339	0	Hypothetical protein FLJ38335
NM_020642	C11orf17	1.34022	0	Chromosome 11 open reading frame 17
NM_207371	FLJ45187	2.44145	0	FLJ45187 protein
NM_178123	SESTD1	1.65263	0.0765692	SEC14 and spectrin domains 1
CR613362	ALDH6A1	1.51852	0.0765692	Aldehyde dehydrogenase 6 family, member A1
AL564305	CLU	1.78551	0.0765692	Clusterin (complement lysis inhibitor, SP-40,40, sulfated glycoprotein 2, testosterone-repressed prostate message 2, apolipoprotein J)
NM_002703	PPAT	1.32073	0.0765692	Phosphoribosyl pyrophosphate amidotransferase
NM_016126	C1orf41	2.09993	0.0765692	Chromosome 1 open reading frame 41
NM_145115	ZNF498	1.28827	0.0765692	Zinc finger protein 498
NM_182755	LOC220929	1.24446	0.0765692	Hypothetical protein LOC220929
AL359055		1.94963	0.0765692	MRNA full length insert cDNA clone EUROIMAGE 2344436
NM_018195	FLJ10726	1.5187	0.0765692	Hypothetical protein FLJ10726
BC063666	CREB3L2	1.41079	0.0765692	CAMP responsive element binding protein 3-like 2
BC014203	MGC45871	1.56	0.0765692	Hypothetical protein MGC45871
NM_018302	FLJ11017	2.33507	0.0765692	Hypothetical protein FLJ11017
NM_033128	SCIN	2.98798	0.0765692	Scinderin
AC147570		1.28001	0.0765692
NM_021211	LOC58486	1.399	0.0765692	Transposon-derived Buster1 transposase-like protein gene
NM_001742	CALCR	2.38711	0.0765692	Calcitonin receptor
NM_000419	ITGA2B	1.59269	0.0765692	Integrin, alpha 2b (platelet glycoprotein IIb of IIb/IIIa complex, antigen CD41B)
NM_032725	MGC13125	1.33207	0.0765692	Hypothetical protein MGC13125
THC2378263		1.53936	0.0765692
NM_014335	CRI1	1.52168	0.0765692	CREBBP/EP300 inhibitor 1
NM_203330	CD59	1.63694	0.0765692	CD59 antigen p18-20 (antigen identified by monoclonal antibodies 16.3A5, EJ16, EJ30, EL32 and G344)
NM_006876	B3GNT6	1.64338	0.0765692	UDP-GlcNAc:betaGal beta-1,3-N-acetylglucosaminyltransferase 6
NM_030758	OSBP2	1.27929	0.0765692	Oxysterol binding protein 2
NM_000163	GHR	3.19071	0.0765692	Growth hormone receptor
NM_014306	HSPC117	1.36352	0.0765692	Hypothetical protein HSPC117
NM_003094	SNRPE	1.35742	0.0765692	Small nuclear ribonucleoprotein polypeptide E
NM_016948	PARD6A	1.68296	0.0765692	Par-6 partitioning defective 6 homolog alpha (C.elegans)
BF734670	KAL1	1.29462	0.0765692	Kallmann syndrome 1 sequence
NM_178840	MGC24047	1.3414	0.0765692	Hypothetical protein MGC24047
NM_002293	LAMC1	1.42109	0.0765692	Laminin, gamma 1 (formerly LAMB2)
NM_207123	GAB1	1.45983	0.0765692	GRB2-associated binding protein 1
NM_005688	ABCC5	1.54671	0.0765692	ATP-binding cassette, sub-family C (CFTR/MRP), member 5
THC2374204		1.47672	0.0765692
NM_021226	ARHGAP22	1.46613	0.0765692	Rho GTPase activating protein 22
NM_173514	FLJ90709	1.4533	0.0765692	Hypothetical protein FLJ90709
THC2313065		1.5492	0.0765692
AJ295844		1.67462	0.0765692
NM_021090	MTMR3	1.4282	0.0765692	Myotubularin related protein 3
NM_033547	MGC16733	1.30399	0.0765692	Hypothetical gene MGC16733 similar to CG12113
NM_005257	GATA6	1.94526	0.0765692	GATA binding protein 6
NM_016343	CENPF	1.45062	0.0765692	Centromere protein F, 350/400ka (mitosin)
AK024926	DDAH1	1.44193	0.0765692	Dimethylarginine dimethylaminohydrolase 1
NM_133367	C6orf33	1.4076	0.0765692	Chromosome 6 open reading frame 33
NM_003743	NCOA1	1.58176	0.0765692	Nuclear receptor coactivator 1
NM_004705	PRKRIR	1.46893	0.0765692	Protein-kinase, interferon-inducible double stranded RNA dependent inhibitor, repressor of (P58 repressor)
NM_020238	INCENP	1.53262	0.0765692	Inner centromere protein antigens 135/155kDa
NM_181873	CRA	1.58696	0.0765692	Cisplatin resistance associated
NM_033342	TRIM7	1.46985	0.0765692	Tripartite motif-containing 7
NM_014915	ANKRD26	1.36006	0.0765692	Ankyrin repeat domain 26
NM_017544	NKRF	1.22451	0.0765692	NF-kappa B repressing factor
NM_001670	ARVCF	1.34276	0.0765692	Armadillo repeat gene deletes in velocardiofacial syndrome
NM_015110	SMC5L1	1.41487	0.0765692	SMC5 structural maintenance of chromosomes 5-like 1 (yeast)
NM_006159	NELL2	6.68858	0.0765692	NEL-like 2 (chicken)
NM_022564	MMP16	1.90365	0.0765692	Matrix metalloproteinase 16 (membrane-inserted)
NM_015576	C1orf1	2.76441	0.0765692	Chromosome 1 open reading frame 1
NM_004168	SDHA	1.32409	0.0765692	Succinate dehydrogenase complex, subunit A, flavoprotein (Fp)
NM_014404	CACNG5	1.13172	0.0765692	Calcium channel, voltage-dependent, gamma subunit 5
NM_015278	SASH1	1.86193	0.0765692	SAM and SH3 domain containing 1
NM_001935	DPP4	1.60038	0.0765692	Dipeptidylpeptidase 4 (CD26, adenosine deaminase complexing protein 2)
NM_022491	SDS3	1.32054	0.0765692	Likely ortholog of mouse Sds3
NM_033070	CECR5	1.30846	0.0765692	Cat eye syndrome chromosome region, candidate 5
NM_016121	KCTD3	1.27456	0.0765692	Potassium channel tetramerisation domain containing 3
NM_006219	PIK3CB	1.35166	0.0765692	Phosphoinositide-3-kinase, catalytic, beta polypeptide
AK055716	IGFBPL1	1.60423	0.0765692	Insulin-like growth factor binding protein-like 1
NM_138796	LOC128153	2.00954	0.0765692	Hypothetical protein BC014608
NM_177437		1.41408	0.0765692
NM_003039	SLC2A5	1.52881	0.0765692	Solute carrier family 2 (facilitated glucose/fructose transporter), member 5
NM_002561	P2RX5	1.52414	0.0765692	Purinergic receptor P2X, ligand-gated ion channel, 5
NM_138789	LOC120379	1.67553	0.0765692	Hypothetical protein BC019238
NM_025139	FLJ12584	1.64072	0.0765692	Hypothetical protein FLJ12584
NM_001642	APLP2	1.35504	0.0765692	Amyloid beta (A4) precursor-like protein 2
NM_018273	FLJ10922	1.31537	0.0765692	Hypothetical protein FLJ10922
NM_024646	FLJ13456	1.2793	0.0765692	Hypothetical protein FLJ13456
A_23_P10605		1.24614	0.133651
NM_000015	NAT2	2.18441	0.133651	N-acetyltransferase 2 (arylamine N-acetyltransferase)
NM_030920	ANP32E	1.46104	0.133651	Acidic (leucine-rich) nuclear phosphoprotein 32 family, member E
BU618279	PPP3CA	1.67869	0.133651	Protein phosphatase 3 (formerly 2B), catalytic subunit, alpha isoform (calcineurin A alpha)
NM_001456	FLNA	1.34043	0.133651	Filamin A, alpha (actin binding protein 280)
NM_017840	MRPL16	1.45399	0.133651	Mitochondrial ribosomal protein L16
ENST00000260045		1.35723	0.133651
A_23_P300563		1.54462	0.133651
NM_015960	CUTC	1.35753	0.133651	CutC copper transporter homolog (E.coli)
NM_003720	DSCR2	1.2698	0.133651	Down syndrome critical region gene 2
ENST00000296873		1.37319	0.133651
NM_033224	PURB	1.30285	0.133651	Purine-rich element binding protein B
NM_014518		1.59591	0.133651
NM_003165	STXBP1	1.38383	0.133651	Syntaxin binding protein 1
BQ334425		1.25434	0.133651
NM_001122	ADFP	1.57782	0.133651	Adipose differentiation-related protein
NM_194271	RNF34	1.4133	0.133651	Ring finger protein 34
BC021898	AP1S3	1.75849	0.133651	Adaptor-related protein complex 1, sigma 3 subunit
NM_004881	TP53I3	1.37953	0.133651	Tumor protein p53 inducible protein 3
AA937574		1.24872	0.133651
NM_024092	MGC5508	1.50233	0.133651	Hypothetical protein MGC5508
AL832664	ANP32E	1.54121	0.133651	Acidic (leucine-rich) nuclear phosphoprotein 32 family, member E
NM_021211	LOC58486	1.38029	0.133651	Transposon-derived Buster1 transposase-like protein gene
BC082970	HIP1	1.5987	0.133651	Huntingtin interacting protein 1
NM_018164	FLJ10637	1.7914	0.133651	Hypothetical protein FLJ10637
NM_002697	POU2F1	1.33456	0.133651	POU domain, class 2, transcription factor 1
NA		1.45196	0.133651
NM_175886	PRPS1L1	1.63288	0.133651	Phosphoribosyl pyrophosphate synthetase 1-like 1
AC009470		1.2998	0.133651
NM_145793	GFRA1	1.8566	0.133651	GDNF family receptor alpha 1
NM_001005414	ZWINT	1.75491	0.133651	ZW10 interactor
NM_006831	HEAB	1.3588	0.133651	ATP/GTP-binding protein
A_23_P75129		1.44554	0.133651
NM_178439	GCL	1.32329	0.133651	Germ cell-less homolog 1 (Drosophila)
NM_053274	GLMN	1.6386	0.133651	Glomulin, FKBP associated protein
ENST00000334827		1.39884	0.133651
NM_022003	FXYD6	2.21555	0.133651	FXYD domain containing ion transport regulator 6
NM_022772	EPS8L2	1.48933	0.133651	EPS8-like 2
NM_003104	SORD	1.34205	0.133651	Sorbitol dehydrogenase
NM_015082	FSTL4	1.50442	0.133651	Follistatin-like 4
NM_012094	PRDX5	1.37148	0.133651	Peroxiredoxin 5
NM_182977	NNT	1.52519	0.133651	Nicotinamide nucleotide transhydrogenase
NM_032181	FLJ13391	1.56072	0.133651	Hypothetical protein FLJ13391
NM_004010	DMD	2.77073	0.133651	Dystrophin (muscular dystrophy, Duchenne and Becker types)
NM_178123	SESTD1	1.8005	0.133651	SEC14 and spectrin domains 1
BC084557	CYP2R1	1.3683	0.133651	Cytochrome P450, family 2, subfamily R, polypeptide 1
NM_006918	SC5DL	1.90075	0.133651	Sterol-C5-desaturase (ERG3 delta-5-desaturase homolog, fungal)-like
NM_004731	SLC16A7	1.63883	0.174866	Solute carrier family 16 (monocarboxylic acid transporters), member 7
NM_018099	MLSTD1	2.18924	0.174866	Male sterility domain containing 1
NM_005550	KIFC3	1.47284	0.174866	Kinesin family member C3
NM_018502	PRO1580	1.35673	0.174866	Hypothetical protein PRO1580
NM_145166	KIAA1190	1.40399	0.174866	Hypothetical protein KIAA1190
NM_020992	PDLIM1	1.21588	0.174866	PDZ and LIM domain 1 (elfin)
NM_021931	DHX35	1.28943	0.174866	DEAH (Asp-Glu-Ala-His) box polypeptide 35
NM_032119	MASS1	1.54542	0.174866	Monogenic, audiogenic seizure susceptibility 1 homolog (mouse)
NM_030806	C1orf21	1.31707	0.174866	Chromosome 1 open reading frame 21
NM_006359	SLC9A6	1.63898	0.174866	Solute carrier family 9 (sodium/hydrogen exchanger), isoform 6
BC110858		1.76949	0.174866
ENST00000307366		1.5042	0.174866
NM_145312	ZNF485	1.46192	0.174866	Zinc finger protein 485
NM_014996		1.51996	0.174866
NM_016113	TRPV2	1.21168	0.174866	Transient receptor potential cation channel, subfamily V, member 2
NM_000332	ATXN1	1.61016	0.174866	Ataxin 1
NM_152909	ZNF548	1.36276	0.174866	Zinc finger protein 548
ENST00000305423		1.6221	0.174866
NM_033380	COL4A5	2.17648	0.174866	Collagen, type IV, alpha 5 (Alport syndrome)
NM_018084	KIAA1212	1.46507	0.174866	KIAA1212
AK093413	TSPY1	1.21389	0.174866	Testis specific protein, Y-linked 1
NM_145045	MGC20983	1.30958	0.174866	Hypothetical protein MGC20983
AB023164	KIAA0947	1.39284	0.174866	KIAA0947 protein
BC002971	CCT5	1.79506	0.174866	Chaperonin containing TCP1, subunit 5 (epsilon)
NM_198516	GALNTL4	1.4197	0.174866	UDP-N-acetyl-alpha-D-galactosamine:polypeptide N-acetylgalactosaminyltransferase-like 4
NM_021815	SLC5A7	1.29955	0.174866	Solute carrier family 5 (choline transporter), member 7
NM_183009	DKFZP434I116	1.67385	0.174866	DKFZP434I116 protein
NM_152617	FLJ35794	1.34567	0.174866	Hypothetical protein FLJ35794
NM_014488	RAB30	1.84762	0.174866	RAB30, member RAS oncogene family
NM_021016	PSG3	1.5501	0.174866	Pregnancy specific beta-1-glycoprotein 3
NM_145014	FLJ32915	1.32006	0.174866	Hypothetical protein FLJ32915
NM_213651	SLC25A24	1.35911	0.174866	Solute carrier family 25 (mitochondrial carrier; phosphate carrier), member 24
NM_020223	FAM20C	1.45868	0.174866	Family with sequence similarity 20, member C
NM_005659	UFD1L	1.51149	0.174866	Ubiquitin fusion degradation 1-like
NM_004490	GRB14	2.73334	0.174866	Growth factor receptor-bound protein 14
NM_003873	NRP1	2.04155	0.174866	Neuropilin 1
NM_001037171		1.18509	0.174866
NM_006357	UBE2E3	1.55963	0.174866	Ubiquitin-conjugating enzyme E2E 3 (UBC4/5 homolog, yeast)
NM_002269	KPNA5	1.33231	0.210457	Karyopherin alpha 5 (importin alpha 6)
NM_152773	LOC116211	1.29205	0.210457	Hypothetical protein BC013113
NM_032795	FLJ14494	1.43058	0.210457	Hypothetical protein FLJ14494
NM_145167	PIGM	1.40438	0.210457	Phosphatidylinositol glycan, class M
NM_016076	PNAS-4	1.56468	0.210457	CGI-146 protein
NM_002139	RBMX	1.4981	0.210457	RNA binding motif protein, X-linked
BC000134	SWAP70	1.58342	0.210457	SWAP-70 protein
ENST00000303521		1.48363	0.210457
AK091274	LOC284323	1.20666	0.210457	Hypothetical protein LOC284323
NM_002519	NPAT	1.70777	0.210457	Nuclear protein, ataxia-telangiectasia locus
NM_054033	FKBP1B	1.34903	0.210457	FK506 binding protein 1B, 12.6 kDa
NM_176798	P2RY6	2.53617	0.210457	Pyrimidinergic receptor P2Y, G-protein coupled, 6
ENST00000335571		1.85592	0.210457
AL359570	DKFZp547G183	1.20854	0.210457	Hypothetical protein DKFZp547G183
NM_002417	MKI67	1.68607	0.210457	Antigen identified by monoclonal antibody Ki-67
BC048985	TAF15	1.42605	0.210457	TAF15 RNA polymerase II, TATA box binding protein (TBP)-associated factor, 68kDa
NM_001007139	IGF2	1.71687	0.210457	Putative insulin-like growth factor II associated protein
NM_000990	RPL27A	1.33715	0.210457	Hypothetical protein MGC10850
AL832738	GGT1	1.32417	0.210457	Gamma-glutamyltransferase 1
NM_004687	MTMR4	1.56443	0.210457	Myotubularin related protein 4
NM_016447	MPP6	2.02311	0.210457	Membrane protein, palmitoylated 6 (MAGUK p55 subfamily member 6)
NM_152653	UBE2E2	1.6696	0.210457	Ubiquitin-conjugating enzyme E2E 2 (UBC4/5 homolog, yeast)
NM_198859	PRICKLE2	1.73674	0.210457	Prickle-like 2 (Drosophila)
NM_003413	ZIC3	1.42427	0.210457	Zic family member 3 heterotaxy 1 (odd-paired homolog, Drosophila)
NM_020632	ATP6V0A4	1.81755	0.210457	ATPase, H+ transporting, lysosomal V0 subunit a isoform 4
NM_152636	FLJ33979	1.40607	0.210457	Hypothetical protein FLJ33979
NM_015635	DKFZP434C212	1.33947	0.210457	DKFZP434C212 protein
NM_005180	BMI1	1.58777	0.210457	B lymphoma Mo-MLV insertion region (mouse)
NM_003248	THBS4	1.70927	0.210457	Thrombospondin 4
NM_001490	GCNT1	1.62274	0.210457	Glucosaminyl (N-acetyl) transferase 1, core 2 (beta-1,6-N-acetylglucosaminyltransferase)
NM_022550	XRCC4	1.36939	0.210457	X-ray repair complementing defective repair in Chinese hamster cells 4
NM_080659	MGC14839	1.38383	0.210457	Similar to RIKEN cDNA 2310030G06 gene
NM_032102	SRP46	1.56736	0.210457	Splicing factor, arginine/serine-rich, 46kD
NM_138787	LOC119710	1.35754	0.210457	Hypothetical protein BC009561
NM_003347	UBE2L3	1.53339	0.210457	Ubiquitin-conjugating enzyme E2L 3
NM_012475	USP21	1.17598	0.210457	Ubiquitin specific protease 21
NM_012302	LPHN2	2.08428	0.210457	Latrophilin 2
AK024077		1.29584	0.210457
NM_153698		1.29555	0.210457
NM_000436	OXCT1	1.84123	0.210457	3-oxoacid CoA transferase 1
NM_018230	NUP133	1.32354	0.210457	Nucleoporin 133kDa
NM_015055	SWAP70	1.61776	0.210457	SWAP-70 protein
AF503925	MDN1	1.22886	0.210457	MDN1, midasin homolog (yeast)
NM_004703	RABEP1	1.48933	0.210457	Rabaptin, RAB GTPase binding effector protein 1
NM_001007027		1.54971	0.210457
NM_030962	SBF2	1.77859	0.210457	SET binding factor 2
NM_014425	INVS	1.32326	0.210457	Inversin
NM_194312	LOC339768	1.15609	0.210457	Hypothetical protein LOC339768
NM_001955	EDN1	1.50295	0.210457	Endothelin 1
AC061961		1.25273	0.210457
NM_004788	UBE4A	1.42715	0.210457	Ubiquitination factor E4A (UFD2 homolog, yeast)
NM_000946	PRIM1	1.75938	0.210457	Primase, polypeptide 1, 49kDa
NM_145018	FLJ25416	1.7708	0.210457	Hypothetical protein FLJ25416
NM_014500	HTATSF1	1.12959	0.210457	HIV TAT specific factor 1
AY358185	OLFML2A	2.4797	0.325259	Olfactomedin-like 2A
NM_014751	MTSS1	1.74473	0.325259	Metastasis suppressor 1
NM_019014	POLR1B	1.45417	0.325259	Polymerase (RNA) I polypeptide B, 128kDa
NM_004703	RABEP1	1.37459	0.325259	Rabaptin, RAB GTPase binding effector protein 1
NM_015963	THAP4	1.15696	0.325259	THAP domain containing 4
AB051439	TXNRD2	1.29868	0.325259	Thioredoxin reductase 2
NM_024103	SLC25A23	1.60622	0.325259	Solute carrier family 25 (mitochondrial carrier; phosphate carrier), member 23
BC000576	QDPR	1.425	0.325259	Quinoid dihydropteridine reductase
NM_145276	ZNF563	1.41871	0.325259	Zinc finger protein 563
NM_023073	FLJ13231	1.38863	0.325259	Hypothetical protein FLJ13231
NM_006713	PC4	1.30179	0.325259	Activated RNA polymerase II transcription cofactor 4
NM_004879	EI24	1.41294	0.325259	Etoposide induced 2.4 mRNA
NM_004109	FDX1	1.30074	0.325259	Ferredoxin 1
THC2354953		1.33572	0.325259
NM_024514	CYP2R1	1.22306	0.325259	Cytochrome P450, family 2, subfamily R, polypeptide 1
NM_032818	C9orf100	1.43422	0.325259	Chromosome 9 open reading frame 100
NM_024337	IRX1	1.2327	0.325259	Iroquois homeobox protein 1
NM_003405	YWHAH	1.39144	0.325259	Chromosome 22 open reading frame 24
AK027667		1.56294	0.325259
NM_003302	TRIP6	1.36936	0.325259	Thyroid hormone receptor interactor 6
NM_024592	SRD5A2L	1.58913	0.325259	Steroid 5 alpha-reductase 2-like
NM_002945	RPA1	1.54339	0.325259	Replication protein A1, 70kDa
A_23_P113453		3.46517	0.325259
NM_138801	GALM	1.56605	0.325259	Galactose mutarotase (aldose 1-epimerase)
NM_013235	RNASE3L	1.21926	0.325259	Nuclear RNase III Drosha
NM_000853	GSTT1	1.31342	0.325259	Glutathione S-transferase theta 1
NM_005429	VEGFC	1.6989	0.325259	Vascular endothelial growth factor C
NM_020886	USP28	1.57279	0.325259	Ubiquitin specific protease 28
NM_022116	FIGNL1	2.01559	0.325259	Fidgetin-like 1
NM_003468	C2orf31	1.37427	0.325259	Chromosome 2 open reading frame 31
NM_000179	MSH6	1.54871	0.325259	MutS homolog 6 (E. coli)
XM_001128421		1.32807	0.325259
NM_024310	PLEKHF1	1.59203	0.325259	Pleckstrin homology domain containing, family F (with FYVE domain) member 1
NM_013235	RNASE3L	1.25698	0.325259	Nuclear RNase III Drosha
NM_177986	DSG4	1.16883	0.325259	Desmoglein 4
BC028690	MGC26484	1.2317	0.325259	Hypothetical protein MGC26484
NM_022369	FLJ12541	1.25504	0.325259	Stimulated by retinoic acid gene 6
NM_005589	ALDH6A1	1.69819	0.325259	Aldehyde dehydrogenase 6 family, member A1
BX648804	ASPM	1.52732	0.325259	Asp (abnormal spindle)-like, microcephaly associated (Drosophila)
NM_015135		1.38562	0.325259
NM_024740	ALG9	1.41912	0.325259	Asparagine-linked glycosylation 9 homolog (yeast, alpha 1,2 mannosyltransferase)
NM_001033658		1.50981	0.325259
NM_001324	CSTF1	1.38115	0.325259	Cleavage stimulation factor, 3' pre-RNA, subunit 1, 50kDa
NM_002117	HLA-C	1.27918	0.325259	Major histocompatibility complex, class I, C
CB242429		1.14663	0.325259	CDNA FLJ14134 fis, clone MAMMA1002708
NM_032013	NDRG3	1.33425	0.325259	NDRG family member 3
NM_002519	NPAT	1.64163	0.325259	Nuclear protein, ataxia-telangiectasia locus
NM_025155	FLJ11848	1.20734	0.325259	Hypothetical protein FLJ11848
NM_005590	MRE11A	1.57483	0.325259	MRE11 meiotic recombination 11 homolog A (S. cerevisiae)
NM_133467	CITED4	1.52309	0.325259	Cbp/p300-interacting transactivator, with Glu/Asp-rich carboxy-terminal domain, 4
AK075364	DKFZP566M114	1.34389	0.325259	Hypothetical protein DKFZp566M114
NM_004726	REPS2	1.52767	0.325259	RALBP1 associated Eps domain containing 2
NM_015213	RAB6IP1	1.32824	0.325259	RAB6 interacting protein 1
AK023159	LSM11	1.34386	0.325259	LSM11, U7 small nuclear RNA associated
ENST00000354937		1.32128	0.325259
NM_001277	CHKA	1.38511	0.325259	Choline kinase alpha
NM_001017526		1.51079	0.325259
NM_025189	ZNF430	1.39342	0.325259	Zinc finger protein 430
NM_002784	PSG9	1.46743	0.325259	Pregnancy specific beta-1-glycoprotein 9
NM_005907	MAN1A1	1.8047	0.325259	Mannosidase, alpha, class 1A, member 1
AB082528	DNCH2	1.55617	0.325259	Dynein, cytoplasmic, heavy polypeptide 2
AV733718	TGFBR2	1.24729	0.325259	Transforming growth factor, beta receptor II (70/80kDa)
AB020648	KIAA0841	1.34203	0.325259	KIAA0841
NM_006831	HEAB	1.50723	0.325259	ATP/GTP-binding protein
BC038245		1.56296	0.325259	Hypothetical LOC150371
NM_001008745		1.32743	0.325259
NM_003818	CDS2	1.30146	0.325259	CDP-diacylglycerol synthase (phosphatidate cytidylyltransferase) 2
NM_024949	BOMB	1.66671	0.325259	BH3-only member B protein
NM_004808	NMT2	1.28818	0.325259	N-myristoyltransferase 2
BC016369	MGC27165	1.22022	0.325259	Hypothetical protein MGC27165
THC2314348		1.70383	0.325259
NM_004523	KIF11	1.42767	0.325259	Kinesin family member 11
AC009469		1.20826	0.325259
AK026213		1.29152	0.325259
NM_012250	RRAS2	1.50039	0.325259	Related RAS viral (r-ras) oncogene homolog 2
NM_021200	PLEKHB1	1.19776	0.325259	Pleckstrin homology domain containing, family B (evectins) member 1
NM_003640	IKBKAP	1.45481	0.325259	Inhibitor of kappa light polypeptide gene enhancer in B-cells, kinase complex-associated protein
BC017398		1.57476	0.325259	LOC440156
AK092442		2.29472	0.359908	Pp14571
NM_006486	FBLN1	1.45673	0.359908	Fibulin 1
AK096984		1.5848	0.359908	CDNA FLJ39665 fis, clone SMINT2007294
THC2429183		1.22038	0.359908
NM_006048	UBE4B	1.49575	0.359908	Ubiquitination factor E4B (UFD2 homolog, yeast)
NM_024989	PGAP1	1.67646	0.359908	GPI deacylase
NM_006237	POU4F1	1.22841	0.359908	POU domain, class 4, transcription factor 1
NM_021965	PGM5	1.67778	0.359908	Phosphoglucomutase 5
NM_003146	SSRP1	1.42608	0.359908	Structure specific recognition protein 1
NM_024770	FLJ13984	1.57425	0.359908	Hypothetical protein FLJ13984
NM_032775	KELCHL	1.3869	0.359908	Kelch-like
AK096342	LOC114977	1.58728	0.359908	Hypothetical protein BC014148
NM_003369	UVRAG	1.32222	0.359908	UV radiation resistance associated gene
NM_003664	AP3B1	1.33787	0.359908	Adaptor-related protein complex 3, beta 1 subunit
THC2383106		1.38303	0.359908
NM_033339	CASP7	1.39539	0.359908	Caspase 7, apoptosis-related cysteine protease
NM_004027	INPP4A	1.28764	0.359908	Inositol polyphosphate-4-phosphatase, type I, 107kDa
NM_012239	SIRT3	1.22802	0.359908	Sirtuin (silent mating type information regulation 2 homolog) 3 (S. cerevisiae)
NM_021045	ZNF248	1.41304	0.359908	Zinc finger protein 248
AK027667		1.5015	0.359908
NM_006779	CDC42EP2	1.8088	0.359908	CDC42 effector protein (Rho GTPase binding) 2
NM_025259	MSH5	1.36163	0.359908	MutS homolog 5 (E. coli)
AK024147	FBXL11	1.33249	0.359908	F-box and leucine-rich repeat protein 11
NM_173562	C6orf69	1.2197	0.359908	Chromosome 6 open reading frame 69
NM_004168	SDHA	1.29086	0.359908	Succinate dehydrogenase complex, subunit A, flavoprotein (Fp)
NM_002731	PRKACB	1.52478	0.359908	Protein kinase, cAMP-dependent, catalytic, beta
NM_006527	SLBP	1.4185	0.359908	Stem-loop (histone) binding protein
NM_032180		1.75877	0.359908
NM_000309	PPOX	1.32103	0.359908	Protoporphyrinogen oxidase
NM_015178	RHOBTB2	1.53333	0.359908	Rho-related BTB domain containing 2
NM_030628	KIAA1698	1.35501	0.359908	KIAA1698 protein
NM_015261	KIAA0056	1.60956	0.359908	KIAA0056 protein
NM_145265	LOC133957	1.25472	0.359908	Similar to RIKEN cDNA 0610011N22
NM_001943	DSG2	1.37137	0.359908	Desmoglein 2
AB208948		1.88374	0.359908
NM_000097	CPOX	1.30904	0.359908	Coproporphyrinogen oxidase
NM_178862	SIMP	1.26986	0.359908	Source of immunodominant MHC-associated peptides
NM_133263	PPARGC1B	1.46174	0.359908	Peroxisome proliferative activated receptor, gamma, coactivator 1, beta
NM_016522	HNT	1.69098	0.359908	Neurotrimin
NM_022173	TIA1	1.2544	0.359908	TIA1 cytotoxic granule-associated RNA binding protein
BM904488		1.61906	0.359908
NM_001013848		1.51386	0.359908
AK021929	SIAT4C	1.46642	0.359908	Sialyltransferase 4C (beta-galactoside alpha-2,3-sialyltransferase)
NM_001005732	C21orf34	1.66948	0.359908	Chromosome 21 open reading frame 34
THC2404896		1.56893	0.359908
AC090469		1.23132	0.359908
NM_207334	FAM43B	1.19256	0.359908	Family with sequence similarity 43, member B
NM_003472	DEK	1.80084	0.359908	DEK oncogene (DNA binding)
NM_031283	TCF7L1	2.43344	0.359908	Transcription factor 7-like 1 (T-cell specific, HMG-box)
NM_144991	C21orf29	1.88597	0.359908	Chromosome 21 open reading frame 29
NM_006845	KIF2C	1.3023	0.359908	Kinesin family member 2C
NM_015450	POT1	1.41626	0.359908	POT1 protection of telomeres 1 homolog (S. pombe)
NM_022756	FLJ11730	1.35839	0.359908	Hypothetical protein FLJ11730
AK023129	HP1-BP74	1.232	0.359908	HP1-BP74
NM_001004301	FLJ16542	1.18959	0.359908	FLJ16542 protein
NM_176816	KENAE	1.51842	0.359908	Kenae
NM_153044	FLJ35801	1.40004	0.359908	Hypothetical protein FLJ35801
NM_024628	SLC12A8	1.21436	0.359908	Solute carrier family 12 (potassium/chloride transporters), member 8
NM_001351	DAZL	1.19671	0.359908	Deleted in azoospermia-like
BC020501	MGC10233	1.32458	0.359908	Hypothetical protein MGC10233
NM_016081	KIAA0992	1.43376	0.359908	Palladin
NM_152517	FLJ30990	1.33957	0.359908	Hypothetical protein FLJ30990
NM_017414	USP18	1.41143	0.359908	Ubiquitin specific protease 18
NM_016361	ACP6	1.33231	0.359908	Acid phosphatase 6, lysophosphatidic
NM_003796	C19orf2	1.3049	0.359908	Chromosome 19 open reading frame 2
NM_198334	GANAB	1.22745	0.359908	Glucosidase, alpha; neutral AB
NM_001291	CLK2	1.24229	0.359908	CDC-like kinase 2
THC2399007		1.25051	0.359908
NM_014362	HIBCH	1.18094	0.359908	3-hydroxyisobutyryl-Coenzyme A hydrolase
NM_024588	FLJ23584	1.36738	0.359908	Hypothetical protein FLJ23584
NM_001001671	FLJ16518	1.23864	0.359908	FLJ16518 protein
NM_014634	PPM1F	1.34714	0.51313	Protein phosphatase 1F (PP2C domain containing)
NM_144627	SSTK-IP	1.21145	0.51313	SSTK-interacting protein
NM_205856	LOC389852	1.4988	0.51313	PNPK6288
NM_005484	PARP2	1.29083	0.51313	Poly (ADP-ribose) polymerase family, member 2
NM_018097	C15orf25	1.65535	0.51313	Chromosome 15 open reading frame 25
NM_021222	PRUNE	1.34313	0.51313	Prune homolog (Drosophila)
NM_001966	EHHADH	1.29151	0.51313	Enoyl-Coenzyme A, hydratase/3-hydroxyacyl Coenzyme A dehydrogenase
NM_001399	EDA	1.44299	0.51313	Ectodysplasin A
NM_152910	DGKH	1.2201	0.51313	Diacylglycerol kinase, eta
NM_144724	MARVELD2	1.41722	0.51313	MARVEL domain containing 2
NM_030791	SGPP1	2.64276	0.51313	Sphingosine-1-phosphate phosphatase 1
NM_000507	FBP1	1.30167	0.51313	Fructose-1,6-bisphosphatase 1
AK022962	PBX1	1.43591	0.51313	Pre-B-cell leukemia transcription factor 1
NM_012160	FBXL4	1.23533	0.51313	F-box and leucine-rich repeat protein 4
AK021754		1.66994	0.51313	CDNA FLJ11692 fis, clone HEMBA1004983
BC066344	TTC19	1.19505	0.51313	Tetratricopeptide repeat domain 19
ENST00000295549		1.39217	0.51313
NM_033387	C9orf59	1.68681	0.51313	Chromosome 9 open reading frame 59
NM_173852	KRTCAP2	1.18424	0.51313	Keratinocyte associated protein 2
NM_003159	CDKL5	1.33638	0.51313	Cyclin-dependent kinase-like 5
NM_173084	TRIM59	1.47727	0.51313	Tripartite motif-containing 59
NM_025114	Cep290	1.36794	0.51313	Centrosome protein cep290
NM_003875	GMPS	1.20692	0.51313	Guanine monphosphate synthetase
AK130896	PDZRN3	1.8359	0.51313	PDZ domain containing RING finger 3
NM_152361	FLJ38944	1.53126	0.51313	Hypothetical protein FLJ38944
NM_000909	NPY1R	2.65173	0.51313	Neuropeptide Y receptor Y1
NM_012089	ABCB10	1.43131	0.51313	ATP-binding cassette, sub-family B (MDR/TAP), member 10
NM_002292	LAMB2	1.47036	0.51313	Laminin, beta 2 (laminin S)
AK096853	FLJ39534	1.42885	0.51313	Hypothetical protein FLJ39534
NM_145294	LOC197336	1.47291	0.51313	Similar to RIKEN cDNA 3230401M21 [Mus musculus]
NM_000143	FH	1.30891	0.51313	Fumarate hydratase
NM_001719	BMP7	2.04438	0.51313	Bone morphogenetic protein 7 (osteogenic protein 1)
NM_015338	ASXL1	1.12272	0.51313	Additional sex combs like 1 (Drosophila)
AB095935	FLJ35740	1.30956	0.51313	Ankyrin repeat domain 18A
NM_001332	CTNND2	1.98023	0.51313	Catenin (cadherin-associated protein), delta 2 (neural plakophilin-related arm-repeat protein)
NM_181671	PITPNC1	1.57647	0.51313	Phosphatidylinositol transfer protein, cytoplasmic 1
AL832525	SLC4A10	1.83231	0.51313	Solute carrier family 4, sodium bicarbonate transporter-like, member 10
NM_014065	HT001	1.29041	0.51313	HT001 protein
BQ216804	ABL2	1.30695	0.51313	V-abl Abelson murine leukemia viral oncogene homolog 2 (arg, Abelson-related gene)
NM_004815	PARG1	1.70149	0.51313	PTPL1-associated RhoGAP 1
NM_005151	USP14	1.5784	0.51313	Ubiquitin specific protease 14 (tRNA-guanine transglycosylase)
NM_001003935	PARP3	1.42767	0.51313	Poly (ADP-ribose) polymerase family, member 3
NM_000439	PCSK1	1.19066	0.51313	Proprotein convertase subtilisin/kexin type 1
NM_000190	HMBS	1.31665	0.51313	Hydroxymethylbilane synthase
CR617865	ANKRD10	1.15443	0.51313	Ankyrin repeat domain 10
NM_012101	TRIM29	1.13135	0.51313	Tripartite motif-containing 29
BC039117	OVOS2	1.40704	0.51313	Ovostatin 2
BG742851	SIAT7B	1.34226	0.51313	Sialyltransferase 7 ((alpha-N-acetylneuraminyl-2,3-beta-galactosyl-1,3)-N-acetyl galactosaminide alpha-2,6-sialyltransferase) B
NM_001949	E2F3	1.27934	0.51313	E2F transcription factor 3
NA		1.21114	0.51313
ENST00000380438		2.59619	0.51313
NM_006767	LZTR1	1.20659	0.51313	Leucine-zipper-like transcriptional regulator 1
NM_024809	FLJ12975	1.3597	0.51313	Hypothetical protein FLJ12975
NM_020407	RHBG	1.65736	0.51313	Rhesus blood group, B glycoprotein
NM_006473	TAF6L	1.22798	0.51313	TAF6-like RNA polymerase II, p300/CBP-associated factor (PCAF)-associated factor, 65kDa
NM_013252	CLECSF5	1.22394	0.51313	C-type (calcium dependent, carbohydrate-recognition domain) lectin, superfamily member 5
NM_000044	AR	1.80342	0.51313	Androgen receptor (dihydrotestosterone receptor; testicular feminization; spinal and bulbar muscular atrophy; Kennedy disease)
NM_145284	LOC159090	1.60518	0.51313	Similar to hypothetical protein MGC17347
NM_015143	METAP1	1.36188	0.51313	Methionyl aminopeptidase 1
NM_153026	PRICKLE1	1.84259	0.51313	Prickle-like 1 (Drosophila)
NM_000721	CACNA1E	1.85296	0.51313	Calcium channel, voltage-dependent, alpha 1E subunit
NM_021947	SRR	1.26907	0.51313	Serine racemase
NM_001017972		1.24608	0.51313
NM_015517	MIZF	1.27987	0.51313	MBD2 (methyl-CpG-binding protein)-interacting zinc finger protein
AK125902	FLJ21924	1.63951	0.51313	Hypothetical protein FLJ21924
NM_022918	FLJ22104	1.76418	0.51313	Hypothetical protein FLJ22104
NM_052875	MGC10485	1.24011	0.51313	Hypothetical protein MGC10485
NM_017547	H17	1.53262	0.51313	Hypothetical protein H17
NM_138782		1.43283	0.51313
NM_014363	SACS	1.79768	0.51313	Spastic ataxia of Charlevoix-Saguenay (sacsin)
NM_033281	MRPS36	1.39021	0.51313	Mitochondrial ribosomal protein S36
AK127177	LRRC28	1.37055	0.51313	Leucine rich repeat containing 28
NM_016499	MGC13379	1.276	0.51313	HSPC244
NM_032290	ANKRD32	1.81047	0.51313	Ankyrin repeat domain 32
NM_199242	UNC13D	1.53617	0.51313	Unc-13 homolog D (C. elegans)
NM_017619	RNP	1.25882	0.51313	U11/U12 snRNP 65K protein
NM_005675	DGCR6	1.24533	0.51313	DiGeorge syndrome critical region gene 6
NM_001321	CSRP2	1.6769	0.51313	Cysteine and glycine-rich protein 2
NM_003002	SDHD	2.11988	0.51313	Succinate dehydrogenase complex, subunit D, integral membrane protein
NM_002830	PTPN4	1.21218	0.51313	Protein tyrosine phosphatase, non-receptor type 4 (megakaryocyte)
NM_022123	NPAS3	1.42162	0.51313	Neuronal PAS domain protein 3
R11714	CHKA	1.32733	0.51313	Choline kinase alpha
NM_014747	RIMS3	1.33883	0.51313	Regulating synaptic membrane exocytosis 3
NM_018706	DHTKD1	1.58593	0.51313	Dehydrogenase E1 and transketolase domain containing 1
NM_001274	CHEK1	1.95432	0.51313	CHK1 checkpoint homolog (S. pombe)
NM_013322	SNX10	1.72791	0.51313	Sorting nexin 10
NM_000373	UMPS	1.21408	0.51313	Uridine monophosphate synthetase (orotate phosphoribosyl transferase and orotidine-5'-decarboxylase)
NM_005387	NUP98	1.33268	0.51313	Nucleoporin 98kDa
NM_020653	ZNF287	1.3976	0.51313	Zinc finger protein 287
NM_022761	C11orf1	1.56161	0.51313	Chromosome 11 open reading frame 1
NM_138421	LOC113174	1.38835	0.703082	Hypothetical protein BC012010
NM_147194	MGC35361	1.44396	0.703082	Hypothetical protein MGC35361
NM_152484	ZNF569	1.53544	0.703082	Zinc finger protein 569
NM_032886	MGC15912	1.25867	0.703082	Hypothetical protein MGC15912
NM_002417	MKI67	1.45696	0.703082	Antigen identified by monoclonal antibody Ki-67
NM_001040715		1.20584	0.703082
NM_016356	DCDC2	2.11452	0.703082	Doublecortin domain containing 2
NM_198428	B1	1.44546	0.703082	Parathyroid hormone-responsive B1 gene
NM_025163	SMP3	1.56367	0.703082	SMP3 mannosyltransferase
NM_006873	SBLF	2.19279	0.703082	TFIIA-alpha/beta-like factor
NM_012455	PSD4	1.33793	0.703082	Pleckstrin and Sec7 domain containing 4
NM_001661	ARF4L	1.1977	0.703082	ADP-ribosylation factor 4-like
NM_005959	MTNR1B	1.31369	0.703082	Melatonin receptor 1B
NM_012164	FBXW2	1.19803	0.703082	F-box and WD-40 domain protein 2
NM_015153	PHF3	1.32891	0.703082	PHD finger protein 3
NM_020802	KIAA1377	1.80979	0.703082	KIAA1377 protein
NM_001554	CYR61	1.49554	0.703082	Cysteine-rich, angiogenic inducer, 61
NM_020893	KIAA1529	1.23965	0.703082	KIAA1529
NM_175058	PLEKHA7	1.58916	0.703082	Pleckstrin homology domain containing, family A member 2
NM_020193	C11orf30	1.43117	0.703082	Chromosome 11 open reading frame 30
NM_018843	MCFP	1.66056	0.703082	Mitochondrial carrier family protein
XM_166164	LOC219854	1.26254	0.703082	Hypothetical protein LOC219854
NM_139168	SFRS12	1.35648	0.703082	Splicing factor, arginine/serine-rich 12
NM_000210	ITGA6	1.41354	0.703082	Integrin, alpha 6
NM_004619	TRAF5	1.40876	0.703082	TNF receptor-associated factor 5
NM_147180	PPP3R2	1.16046	0.703082	Protein phosphatase 3 (formerly 2B), regulatory subunit B, 19kDa, beta isoform (calcineurin B, type II)
BC008927	ZFYVE26	1.25777	0.703082	Zinc finger, FYVE domain containing 26
NM_174934	SCN4B	1.19302	0.703082	Sodium channel, voltage-gated, type IV, beta
NM_016836	RBMS1	1.43594	0.703082	RNA binding motif, single stranded interacting protein 1
CV569822		1.237	0.703082
NM_152343	FLJ25414	1.19237	0.703082	Hypothetical protein FLJ25414
NM_032814	FLJ14627	1.6745	0.703082	Hypothetical protein FLJ14627
AK124869	LOC400745	1.28794	0.703082	Hypothetical gene supported by AK124869
THC2373516		1.315	0.703082
NM_032303	HSDL2	1.42916	0.703082	Hydroxysteroid dehydrogenase like 2
NM_133377	RAD1	1.66952	0.703082	RAD1 homolog (S. pombe)
NM_052940	MGC8974	1.15947	0.703082	Hypothetical protein MGC8974
NM_001902	CTH	1.69318	0.703082	Cystathionase (cystathionine gamma-lyase)
NM_030876	OR5V1	1.22522	0.703082	Olfactory receptor, family 5, subfamily V, member 1
NM_016627	LOC51321	1.23171	0.703082	Hypothetical protein LOC51321
NM_016081	KIAA0992	1.4229	0.703082	Palladin
NM_002844	PTPRK	1.9292	0.703082	Protein tyrosine phosphatase, receptor type, K
NM_007243	NRM	1.82783	0.703082	Nurim (nuclear envelope membrane protein)
NM_023927	NS3TP2	1.50108	0.703082	HCV NS3-transactivated protein 2
NM_015459	DKFZP564J0863	1.59391	0.703082	DKFZP564J0863 protein
NM_033086	FGD3	1.4038	0.703082	FGD1 family, member 3
BI523298	PTBP2	1.67791	0.703082	Polypyrimidine tract binding protein 2
NM_012080	HDHD1A	1.19872	0.703082	Haloacid dehalogenase-like hydrolase domain containing 1A
NM_175921	LOC285636	1.54907	0.703082	Hypothetical protein LOC285636
NM_018060	FLJ10326	1.18022	0.703082	Mitochondrial isoleucine tRNA synthetase
NM_012188	FOXI1	1.29867	0.703082	Forkhead box I1
NM_018403	HSA275986	1.51355	0.703082	Transcription factor SMIF
NM_018365	MNS1	2.08479	0.703082	Meiosis-specific nuclear structural protein 1
NM_182896	ARL2L1	1.6037	0.703082	ADP-ribosylation factor-like 2-like 1
AL080157	WDR21	1.33235	0.703082	WD repeat domain 21
NM_001852	COL9A2	1.40025	0.703082	Collagen, type IX, alpha 2
AK022479	HDHD1A	1.44938	0.703082	Haloacid dehalogenase-like hydrolase domain containing 1A
NM_031943	IFP38	1.3196	0.703082	IFP38
NM_016240	SCARA3	1.32993	0.703082	Scavenger receptor class A, member 3
NM_004308	ARHGAP1	1.7401	0.703082	Rho GTPase activating protein 1
NM_001560	IL13RA1	1.34226	0.703082	Interleukin 13 receptor, alpha 1
NM_033400		1.4758	0.703082
NM_032227	FLJ22679	1.47468	0.703082	Hypothetical protein FLJ22679
NM_001005327		1.20561	0.703082
NM_001013439		1.29735	0.703082
NM_016218	POLK	1.83621	0.703082	Polymerase (DNA directed) kappa
NM_002135	NR4A1	1.37402	0.703082	Nuclear receptor subfamily 4, group A, member 1
NM_178838	MGC45800	1.72982	0.703082	Hypothetical protein LOC90768
AK096342	LOC114977	1.64467	0.703082	Hypothetical protein BC014148
NM_004594	SLC9A5	1.26284	0.703082	Solute carrier family 9 (sodium/hydrogen exchanger), isoform 5
NM_152316	FLJ38968	1.40965	0.703082	Hypothetical protein FLJ38968
THC2374690		2.22109	0.703082
NM_004398	DDX10	1.28038	0.703082	DEAD (Asp-Glu-Ala-Asp) box polypeptide 10
NM_005026	PIK3CD	1.35026	0.703082	Phosphoinositide-3-kinase, catalytic, delta polypeptide
NM_032663	USP30	1.39415	0.703082	Ubiquitin specific protease 30
NM_022766	CERK	1.69819	0.703082	Ceramide kinase
NM_031919	CCDC10	1.24064	0.703082	Coiled-coil domain containing 10
NM_006176	NRGN	1.84796	0.703082	Neurogranin (protein kinase C substrate, RC3)
NM_173529	MGC33382	1.57165	0.703082	Hypothetical protein MGC33382
AK090444	FLJ12443	1.73842	0.703082	Hypothetical protein FLJ12443
NM_198173	TFCP2L4	2.59542	0.703082	Transcription factor CP2-like 4
NM_024745	SHCBP1	1.549	0.703082	SHC SH2-domain binding protein 1
NM_024700	SNIP1	1.26622	0.703082	Smad nuclear interacting protein
NM_006396	SSSCA1	1.45326	0.703082	Sjogren's syndrome/scleroderma autoantigen 1
NM_024926	FLJ12571	1.47138	0.703082	Hypothetical protein FLJ12571
NM_173082	SHPRH	1.3516	0.703082	SNF2 histone linker PHD RING helicase
NM_018663	PXMP2	1.21926	0.703082	Peroxisomal membrane protein 2, 22kDa
NM_152446		1.5101	0.703082
AK096342	LOC114977	1.60288	0.703082	Hypothetical protein BC014148
NM_003002	SDHD	1.84709	0.703082	Succinate dehydrogenase complex, subunit D, integral membrane protein
NM_002247	KCNMA1	1.39136	0.703082	Potassium large conductance calcium-activated channel, subfamily M, alpha member 1
NM_002293	LAMC1	1.39697	0.703082	Laminin, gamma 1 (formerly LAMB2)
AL109695	SLCO3A1	1.59977	0.703082	Solute carrier organic anion transporter family, member 3A1
NM_138788		1.95477	0.703082
NM_001466	FZD2	1.40997	0.703082	Frizzled homolog 2 (Drosophila)
NM_024830	FLJ12443	1.57716	0.703082	Hypothetical protein FLJ12443
BC111740		1.62726	0.703082
NM_007077	AP4S1	1.34108	0.703082	Adaptor-related protein complex 4, sigma 1 subunit
NM_015313	ARHGEF12	1.22083	0.703082	Rho guanine nucleotide exchange factor (GEF) 12
NM_199297	THY28	1.17473	0.703082	Thymocyte protein thy28
NM_001009894		1.37751	0.703082
NM_016090	RBM7	1.66634	0.703082	RNA binding motif protein 7
NM_004564	PET112L	1.20734	0.703082	PET112-like (yeast)
NM_001923	DDB1	1.34583	0.703082	Damage-specific DNA binding protein 1, 127kDa
NM_024014	HOXA6	1.40387	0.703082	Homeo box A6
NM_006391	IPO7	1.34586	0.703082	Importin 7
NM_004066	CETN1	1.13116	0.703082	Centrin, EF-hand protein, 1
NM_002270	TNPO1	1.33799	0.703082	Transportin 1
NM_014258	SYCP2	1.76296	0.703082	Synaptonemal complex protein 2
NM_032604	ABHD1	1.52453	0.703082	Abhydrolase domain containing 1
NM_001047	SRD5A1	1.28803	0.703082	Steroid-5-alpha-reductase, alpha polypeptide 1 (3-oxo-5 alpha-steroid delta 4-dehydrogenase alpha 1)
NM_001008491		1.33022	0.703082
NM_005399	PRKAB2	1.409	0.703082	Protein kinase, AMP-activated, beta 2 non-catalytic subunit
NM_004736	XPR1	1.3008	0.703082	Xenotropic and polytropic retrovirus receptor
THC2242915		1.34772	0.703082
NM_005898	M11S1	1.32342	0.703082	Membrane component, chromosome 11, surface marker 1
NM_015385	SORBS1	1.28353	0.959755	Sorbin and SH3 domain containing 1
BC035246	KIAA1666	1.4537	0.959755	KIAA1666 protein
NM_022145	FKSG14	1.94253	0.959755	Leucine zipper protein FKSG14
NM_173651		1.53306	0.959755
NM_006465	ARID3B	1.35799	0.959755	AT rich interactive domain 3B (BRIGHT- like)
NM_002740	PRKCI	1.26882	0.959755	Protein kinase C, iota
NM_000320	QDPR	1.33484	0.959755	Quinoid dihydropteridine reductase
NM_003875	GMPS	1.26319	0.959755	Guanine monphosphate synthetase
AL832779		1.46158	0.959755	Hypothetical gene supported by AL713796
AY189288	FLJ12684	1.98527	0.959755	Hypothetical protein FLJ12684
ENST00000379870		1.49363	0.959755
NM_000534	PMS1	1.46544	0.959755	PMS1 postmeiotic segregation increased 1 (S. cerevisiae)
NM_003905	APPBP1	1.2553	0.959755	Amyloid beta precursor protein binding protein 1, 59kDa
NM_052928	SMYD4	1.31604	0.959755	SET and MYND domain containing 4
NM_001033	RRM1	1.65853	0.959755	Ribonucleotide reductase M1 polypeptide
NM_025203	FLJ21945	1.41314	0.959755	Hypothetical protein FLJ21945
NM_006696	BRD8	1.26109	0.959755	Bromodomain containing 8
NM_031372	HNRPDL	1.37745	0.959755	Heterogeneous nuclear ribonucleoprotein D-like
NM_152275	FLJ13946	1.30092	0.959755	Hypothetical protein FLJ13946
NM_002650	PIK4CA	1.201	0.959755	Phosphatidylinositol 4-kinase, catalytic, alpha polypeptide
NM_005168	ARHE	1.98069	0.959755	Ras homolog gene family, member E
AC111196		1.34214	0.959755
ENST00000330692		1.39481	0.959755
NM_017515	SLC35F2	1.27748	0.959755	Solute carrier family 35, member F2
NM_018361	AGPAT5	1.43528	0.959755	1-acylglycerol-3-phosphate O-acyltransferase 5 (lysophosphatidic acid acyltransferase, epsilon)
BQ071825	MGAT3	1.5575	0.959755	Mannosyl (beta-1,4-)-glycoprotein beta-1,4-N-acetylglucosaminyltransferase
NM_139076	FLJ13614	1.48684	0.959755	Hypothetical protein FLJ13614
NM_145810	CDCA7	2.21381	0.959755	Cell division cycle associated 7
NM_030824	ZNF442	1.33207	0.959755	Zinc finger protein 442
NM_032299	MGC2714	1.30224	0.959755	Hypothetical protein MGC2714
NM_004703	RABEP1	1.29139	0.959755	Rabaptin, RAB GTPase binding effector protein 1
THC2400654		1.34966	0.959755
NM_000282	PCCA	1.27845	0.959755	Propionyl Coenzyme A carboxylase, alpha polypeptide
NM_153350	FBXL16	1.2911	0.959755	F-box and leucine-rich repeat protein 16
NM_022365	DNAJC1	1.61244	0.959755	DnaJ (Hsp40) homolog, subfamily C, member 1
NM_003642	HAT1	1.38064	0.959755	Histone acetyltransferase 1
NM_001295	CCR1	1.6457	0.959755	Chemokine (C-C motif) receptor 1
NM_004393	DAG1	1.21205	0.959755	Dystroglycan 1 (dystrophin-associated glycoprotein 1)
AK096342	LOC114977	1.41177	0.959755	Hypothetical protein BC014148
BC005077	FANCF	1.23942	0.959755	Fanconi anemia, complementation group F
NM_024122	MGC4825	1.5167	0.959755	Hypothetical protein MGC4825
NM_014268	MAPRE2	1.47416	0.959755	Microtubule-associated protein, RP/EB family, member 2
BU678941	MGC4677	2.08618	0.959755	Hypothetical protein MGC4677
NM_032435	KIAA1804	1.29467	0.959755	Mixed lineage kinase 4
NM_170726	ALDH4A1	1.52838	0.959755	Aldehyde dehydrogenase 4 family, member A1
NM_003025	SH3GL1	1.20391	0.959755	SH3-domain GRB2-like 1
AB051553	SBF2	1.20114	0.959755	SET binding factor 2
NM_032242	PLXNA1	1.2266	0.959755	Plexin A1
Z24725	PLEKHC1	1.62713	0.959755	Pleckstrin homology domain containing, family C (with FERM domain) member 1
NM_173678	FLJ40722	1.18517	0.959755	Hypothetical protein FLJ40722
NM_006755	TALDO1	1.35952	0.959755	Transaldolase 1
AL133642	EVL	1.37863	0.959755	Enah/Vasp-like
BC020899	RCL1	1.3307	0.959755	RNA terminal phosphate cyclase-like 1
NM_152587	MGC33948	1.31007	0.959755	Hypothetical protein MGC33948
NM_138426	GLCCI1	1.33916	0.959755	Glucocorticoid induced transcript 1
NM_003567	BCAR3	1.62845	0.959755	Breast cancer anti-estrogen resistance 3
BC028083		1.15791	0.959755	T-cell receptor active beta-chain
THC2275950		1.75435	0.959755
NG_004179		1.19978	0.959755
NM_019002	ETAA16	1.24835	0.959755	ETAA16 protein
NM_199040	NUDT4	1.43927	0.959755	Nudix (nucleoside diphosphate linked moiety X)-type motif 4
NM_170722	NOD9	1.28729	0.959755	NOD9 protein
NM_002526	NT5E	2.36472	0.959755	5'-nucleotidase, ecto (CD73)
NM_080876	DUSP19	1.42505	0.959755	Dual specificity phosphatase 19
NEGATIVE GENES (1196)
GenBank Accession #	Gene Symbol	Fold Change	q-value(%)	Gene Name
NM_000240	MAOA	0.108979	0	Monoamine oxidase A
NM_152461	ERN1	0.375495	0	Endoplasmic reticulum to nucleus signalling 1
NM_005375	MYB	0.397722	0	V-myb myeloblastosis viral oncogene homolog (avian)
NM_017548	H41	0.384663	0	Hypothetical protein H41
THC2279115		0.572084	0
NM_032918	RERG	0.295398	0	RAS-like, estrogen-regulated, growth inhibitor
NM_015271	TRIM2	0.3529	0	Tripartite motif-containing 2
NM_144726	FLJ31951	0.313007	0	Hypothetical protein FLJ31951
NM_173660	FLJ33718	0.468857	0	Hypothetical protein FLJ33718
NM_004695	SLC16A5	0.26168	0	Solute carrier family 16 (monocarboxylic acid transporters), member 5
NM_005526	HSF1	0.659358	0	Heat shock transcription factor 1
BC012900		0.383182	0	Homo sapiens, clone IMAGE:3881549, mRNA
A_32_P599		0.281588	0
A_32_P121226		0.528605	0
AK023055		0.385079	0	Similar to hypothetical protein LOC231503
NM_014988	KIAA1102	0.191779	0	KIAA1102 protein
NM_003845	DYRK4	0.27201	0	Dual-specificity tyrosine-(Y)-phosphorylation regulated kinase 4
NM_005967	NAB2	0.475769	0	NGFI-A binding protein 2 (EGR1 binding protein 2)
NM_021814	ELOVL5	0.669514	0	ELOVL family member 5, elongation of long chain fatty acids (FEN1/Elo2, SUR4/Elo3-like, yeast)
NM_152443	RDH12	0.220625	0	Retinol dehydrogenase 12 (all-trans and 9-cis)
NM_001800	CDKN2D	0.622869	0	Cyclin-dependent kinase inhibitor 2D (p19, inhibits CDK4)
NM_001085	SERPINA3	0.198196	0	Serine (or cysteine) proteinase inhibitor, clade A (alpha-1 antiproteinase, antitrypsin), member 3
NM_023080	FLJ20989	0.597935	0	Hypothetical protein FLJ20989
NM_014365	HSPB8	0.20251	0	Heat shock 22kDa protein 8
NM_025202	EFHD1	0.348766	0	EF hand domain containing 1
NM_004199	P4HA2	0.546313	0	Procollagen-proline, 2-oxoglutarate 4-dioxygenase (proline 4-hydroxylase), alpha polypeptide II
NM_014066	COMMD5	0.627288	0	COMM domain containing 5
NM_080386		0.290955	0
BC012900		0.409949	0	Homo sapiens, clone IMAGE:3881549, mRNA
NM_004419	DUSP5	0.228986	0	Dual specificity phosphatase 5
NM_032564	DGAT2	0.504584	0	Diacylglycerol O-acyltransferase homolog 2 (mouse)
NM_014326	DAPK2	0.529034	0	Death-associated protein kinase 2
A_32_P93894		0.398823	0
NM_002305	LGALS1	0.598352	0	Lectin, galactoside-binding, soluble, 1 (galectin 1)
NM_007283	MGLL	0.507097	0	Monoglyceride lipase
AL833702	ALCAM	0.100686	0	Activated leukocyte cell adhesion molecule
NM_014906	PPM1E	0.445155	0	Protein phosphatase 1E (PP2C domain containing)
BX097190		0.160903	0	Transcribed locus
NM_007178	STRAP	0.667759	0	Serine/threonine kinase receptor associated protein
NM_016203	PRKAG2	0.58234	0	Protein kinase, AMP-activated, gamma 2 non-catalytic subunit
NM_016379	VCX3	0.133384	0	Variable charge, X-linked
AB046767	TLE3	0.524373	0	Transducin-like enhancer of split 3 (E(sp1) homolog, Drosophila)
NM_144675	MGC18079	0.352044	0	Hypothetical protein MGC18079
X66087	MYBL1	0.41399	0	V-myb myeloblastosis viral oncogene homolog (avian)-like 1
NM_002614	PDZK1	0.150287	0	PDZ domain containing 1
NM_024666	FLJ11506	0.608994	0	Hypothetical protein FLJ11506
NM_003571	BFSP2	0.145459	0	Beaded filament structural protein 2, phakinin
NM_032902	PPP1R16A	0.624742	0	Protein phosphatase 1, regulatory (inhibitor) subunit 16A
NM_001374	DNASE1L2	0.218121	0	Deoxyribonuclease I-like 2
NM_004378	CRABP1	0.383784	0	Cellular retinoic acid binding protein 1
NM_016585	THEG	0.564143	0	Theg homolog (mouse)
NM_012121	CDC42EP4	0.681601	0	CDC42 effector protein (Rho GTPase binding) 4
NM_013452	VCX3	0.128231	0	Variable charge, X-linked
NM_001010919		0.29817	0
NM_014643		0.553504	0
NM_002026	FN1	0.230792	0	Fibronectin 1
AK094044		0.446273	0	CDNA FLJ36725 fis, clone UTERU2012230
ENST00000355436		0.537546	0
BX538009	HIPK2	0.430355	0	Homeodomain interacting protein kinase 2
NM_003153	STAT6	0.218252	0	Signal transducer and activator of transcription 6, interleukin-4 induced
NM_017436	A4GALT	0.551207	0	Alpha 1,4-galactosyltransferase
NM_018696	ELAC1	0.412609	0	ElaC homolog 1 (E. coli)
NM_058173	LOC118430	0.353096	0	Small breast epithelial mucin
NM_032918	RERG	0.288371	0	RAS-like, estrogen-regulated, growth inhibitor
NM_003486	SLC7A5	0.373971	0	Solute carrier family 7 (cationic amino acid transporter, y+ system), member 5
NM_145168	HSPC105	0.707826	0	NAD(P) dependent steroid dehydrogenase-like
AK026031	PQLC1	0.562898	0	PQ loop repeat containing 1
NM_000900	MGP	0.121276	0	Matrix Gla protein
NM_002965	S100A9	0.214701	0	S100 calcium binding protein A9 (calgranulin B)
NM_007213	PRAF2	0.609783	0	PRA1 domain family, member 2
NM_012431	SEMA3E	0.427995	0	Sema domain, immunoglobulin domain (Ig), short basic domain, secreted, (semaphorin) 3E
NM_031469	SH3BGRL2	0.675873	0	SH3 domain binding glutamic acid-rich protein like 2
NM_007219	RNF24	0.687882	0	Ring finger protein 24
NM_003064	SLPI	0.167056	0	Secretory leukocyte protease inhibitor (antileukoproteinase)
NM_001728	BSG	0.680814	0	Basigin (OK blood group)
NM_002201	ISG20	0.376712	0	Interferon stimulated gene 20kDa
NM_183357	ADCY5	0.600899	0	Adenylate cyclase 5
NM_182964	NAV2	0.528949	0	Neuron navigator 2
NM_001004125	TUSC1	0.499077	0	Tumor suppressor candidate 1
NM_001033044		0.598601	0
NM_001946	DUSP6	0.519972	0	Dual specificity phosphatase 6
NM_018951	HOXA10	0.562295	0	Homeo box A10
NM_007345	ZNF236	0.601374	0	Zinc finger protein 236
NM_004378	CRABP1	0.47161	0	Cellular retinoic acid binding protein 1
NM_152643	KNDC1	0.548542	0	Kinase non-catalytic C-lobe domain (KIND) containing 1
NM_182728	SLC7A8	0.36367	0	Solute carrier family 7 (cationic amino acid transporter, y+ system), member 8
AK023055		0.41355	0	Similar to hypothetical protein LOC231503
NM_025135		0.15922	0
NM_001002236	SERPINA1	0.4505	0	Serine (or cysteine) proteinase inhibitor, clade A (alpha-1 antiproteinase, antitrypsin), member 1
NM_006408	AGR2	0.40862	0	Anterior gradient 2 homolog (Xenopus laevis)
NM_005902	SMAD3	0.694478	0	SMAD, mothers against DPP homolog 3 (Drosophila)
A_32_P231547		0.642692	0
NM_003236	TGFA	0.357249	0	Transforming growth factor, alpha
NM_003416	ZNF7	0.695441	0	Zinc finger protein 7 (KOX 4, clone HF.16)
NM_000713	BLVRB	0.666803	0	Biliverdin reductase B (flavin reductase (NADPH))
AB051487	DUSP16	0.567956	0	Dual specificity phosphatase 16
NM_001012334		0.528856	0
NM_022131	CLSTN2	0.328728	0	Calsyntenin 2
NM_018948	MIG-6	0.486283	0	Mitogen-inducible gene 6
NM_014428	TJP3	0.62521	0	Tight junction protein 3 (zona occludens 3)
NM_002742	PRKD1	0.470714	0	Protein kinase D1
NM_001020818		0.682547	0
NM_016084	RASD1	0.566651	0	RAS, dexamethasone-induced 1
NM_175887	LOC222171	0.524858	0	Hypothetical protein LOC222171
NG_004634		0.617993	0
NM_001353	AKR1C1	0.179166	0	Aldo-keto reductase family 1, member C2 (dihydrodiol dehydrogenase 2; bile acid binding protein; 3-alpha hydroxysteroid dehydrogenase, type III)
NM_005905	SMAD9	0.680613	0	SMAD, mothers against DPP homolog 9 (Drosophila)
NM_002831	PTPN6	0.760525	0	Protein tyrosine phosphatase, non-receptor type 6
NM_004952	EFNA3	0.593986	0	Ephrin-A3
NM_003204	NFE2L1	0.633756	0	Nuclear factor (erythroid-derived 2)-like 1
NM_003881	WISP2	0.372338	0	WNT1 inducible signaling pathway protein 2
NM_002576	PAK1	0.637349	0	P21/Cdc42/Rac1-activated kinase 1 (STE20 homolog, yeast)
NM_000908	NPR3	0.524931	0	Natriuretic peptide receptor C/guanylate cyclase C (atrionatriuretic peptide receptor C)
NM_003551	NME5	0.484348	0	Non-metastatic cells 5, protein expressed in (nucleoside-diphosphate kinase)
NM_023080	FLJ20989	0.588236	0	Hypothetical protein FLJ20989
NM_016725	FOLR1	0.501041	0	Folate receptor 1 (adult)
NM_138425	GRCC10	0.634148	0	Likely ortholog of mouse gene rich cluster, C10 gene
NM_024517	PHF2	0.75926	0	PHD finger protein 2
NM_006522	WNT6	0.575412	0	Wingless-type MMTV integration site family, member 6
NM_198569	GPR126	0.575545	0	G protein-coupled receptor 126
NM_000966	RARG	0.687056	0	Retinoic acid receptor, gamma
NM_014726	ProSAPiP2	0.802552	0	ProSAPiP2 protein
NM_000366	TPM1	0.454389	0	Tropomyosin 1 (alpha)
NM_012319	SLC39A6	0.421713	0	Solute carrier family 39 (zinc transporter), member 6
NM_001144	AMFR	0.649469	0	Autocrine motility factor receptor
AK023017	BC37295_3	0.751355	0	Hypothetical BC37295_3
NM_018650	MARK1	0.361416	0	MAP/microtubule affinity-regulating kinase 1
NM_001916	CYC1	0.707107	0	Cytochrome c-1
NM_170744	UNC5B	0.248342	0	Unc-5 homolog B (C. elegans)
NM_002359	MAFG	0.603183	0	V-maf musculoaponeurotic fibrosarcoma oncogene homolog G (avian)
NM_005239	ETS2	0.551054	0	V-ets erythroblastosis virus E26 oncogene homolog 2 (avian)
NM_003253	TIAM1	0.634899	0	T-cell lymphoma invasion and metastasis 1
NM_178868	CKLFSF8	0.574787	0	Chemokine-like factor super family 8
NM_004864	GDF15	0.276944	0	Growth differentiation factor 15
THC2315389		0.738174	0
NM_030574	STARD5	0.741234	0	START domain containing 5
NM_001005360		0.755062	0
NM_015049	ALS2CR3	0.535021	0	Amyotrophic lateral sclerosis 2 (juvenile) chromosome region, candidate 3
BC060766	SLC2A14	0.384991	0	Solute carrier family 2 (facilitated glucose transporter), member 3
NM_020458	TTC7A	0.524107	0	Tetratricopeptide repeat domain 7A
NM_024017	HOXB9	0.396439	0	Homeo box B9
NM_020796	SEMA6A	0.350712	0	Sema domain, transmembrane domain (TM), and cytoplasmic domain, (semaphorin) 6A
NM_133493	CD109	0.654585	0	CD109 antigen (Gov platelet alloantigens)
NM_017567	NAGK	0.583431	0	N-acetylglucosamine kinase
NM_003896	SIAT9	0.303338	0	Sialyltransferase 9 (CMP-NeuAc:lactosylceramide alpha-2,3-sialyltransferase; GM3 synthase)
NM_173076	ABCA12	0.184527	0	ATP-binding cassette, sub-family A (ABC1), member 12
NM_054027	ANKH	0.541936	0	Ankylosis, progressive homolog (mouse)
NM_013257	SGKL	0.440985	0	Serum/glucocorticoid regulated kinase-like
NM_001017920		0.617012	0
NM_006769	LMO4	0.556376	0	LIM domain only 4
NM_175884	FLJ36031	0.491297	0	Hypothetical protein FLJ36031
NM_006843	SDS	0.637737	0	Serine dehydratase
AK091839	CAPS2	0.434436	0	Calcyphosphine 2
NM_053041	COMMD7	0.691196	0	COMM domain containing 7
AB007937	SDC3	0.624945	0	Syndecan 3 (N-syndecan)
NM_003028	SHB	0.742399	0	SHB (Src homology 2 domain containing) adaptor protein B
ENST00000341700		0.633904	0
NM_021962	ABR	0.643495	0	Active BCR-related gene
NM_014862	ARNT2	0.612451	0	Aryl-hydrocarbon receptor nuclear translocator 2
NM_005779	LHFPL2	0.470783	0	Lipoma HMGIC fusion partner-like 2
NM_001025367		0.370189	0
NM_013291	CPSF1	0.580352	0	Cleavage and polyadenylation specific factor 1, 160kDa
NM_006337	MCRS1	0.734143	0	Microspherule protein 1
NM_152449	FLJ33008	0.571186	0	Hypothetical protein FLJ33008
NM_003918	GYG2	0.604302	0	Glycogenin 2
NM_182908	DHRS2	0.312949	0	Dehydrogenase/reductase (SDR family) member 2
NM_002569	FURIN	0.511285	0	Furin (paired basic amino acid cleaving enzyme)
NM_021135	RPS6KA2	0.460306	0	Ribosomal protein S6 kinase, 90kDa, polypeptide 2
NM_032272	MAF1	0.645192	0	Homolog of yeast MAF1
NA		0.48599	0
NM_181453	GCC2	0.403228	0	GRIP and coiled-coil domain containing 2
NM_032899	BJ-TSA-9	0.590565	0	Hypothetical protein MGC14128
NM_032345	PYM	0.780474	0	PYM protein
NM_006765	TUSC3	0.753493	0	Tumor suppressor candidate 3
NM_014279	OLFM1	0.591179	0	Olfactomedin 1
NM_012079	DGAT1	0.621216	0	Diacylglycerol O-acyltransferase homolog 1 (mouse)
NM_016577	RAB6B	0.519598	0	RAB6B, member RAS oncogene family
NM_178820	FBXO27	0.551946	0	F-box protein 27
NM_182565	MGC29814	0.659332	0	Hypothetical protein MGC29814
NM_006528	TFPI2	0.408054	0	Tissue factor pathway inhibitor 2
NM_015941	ATP6V1H	0.649019	0	ATPase, H+ transporting, lysosomal 50/57kDa, V1 subunit H
NM_002736	PRKAR2B	0.364283	0	Protein kinase, cAMP-dependent, regulatory, type II, beta
AK000327	PQLC2	0.629001	0	PQ loop repeat containing 2
NM_002355	M6PR	0.807002	0	Mannose-6-phosphate receptor (cation dependent)
NM_006186	NR4A2	0.567621	0	Nuclear receptor subfamily 4, group A, member 2
NM_000623	BDKRB2	0.480186	0	Bradykinin receptor B2
NM_012334	MYO10	0.507472	0	Myosin X
NM_031412	GABARAPL1	0.47276	0	GABA(A) receptor-associated protein like 1
NM_006829	C10orf116	0.404908	0	Chromosome 10 open reading frame 116
NM_002449	MSX2	0.656257	0	Msh homeo box homolog 2 (Drosophila)
NM_004952	EFNA3	0.608839	0	Ephrin-A3
BC080530	C21orf88	0.270144	0	Chromosome 21 open reading frame 88
NM_152737	MGC33993	0.726961	0	Hypothetical protein MGC33993
NM_018988	GFOD1	0.476347	0	Glucose-fructose oxidoreductase domain containing 1
NM_004561	OVOL1	0.653881	0	Ovo-like 1(Drosophila)
NM_005884	PAK4	0.782773	0	P21(CDKN1A)-activated kinase 4
NM_018986	SH3TC1	0.572186	0	SH3 domain and tetratricopeptide repeats 1
NM_004843	IL27RA	0.56946	0	Interleukin 27 receptor, alpha
NM_152765	MGC33510	0.542788	0	Hypothetical protein MGC33510
NM_003462	DNALI1	0.215438	0	Dynein, axonemal, light intermediate polypeptide 1
AA114874	RPL21	0.725644	0	Ribosomal protein L21
NM_032510	PARD6G	0.622581	0	Par-6 partitioning defective 6 homolog gamma (C. elegans)
NM_004636	SEMA3B	0.382978	0	Sema domain, immunoglobulin domain (Ig), short basic domain, secreted, (semaphorin) 3B
NM_005966	NAB1	0.447523	0	NGFI-A binding protein 1 (EGR1 binding protein 1)
NM_001002259	C1QDC1	0.499443	0	C1q domain containing 1
NM_032501	ACAS2L	0.451167	0	Acetyl-Coenzyme A synthetase 2 (AMP forming)-like
NM_030627	CPEB4	0.45544	0	Cytoplasmic polyadenylation element binding protein 4
NM_002182	IL1RAP	0.668408	0	Interleukin 1 receptor accessory protein
NM_014718	CLSTN3	0.795362	0	Calsyntenin 3
NM_006538	BCL2L11	0.58538	0	BCL2-like 11 (apoptosis facilitator)
NM_000971	RPL7	0.770429	0	Ribosomal protein L7
NM_024954	UBTD1	0.734307	0	Ubiquitin domain containing 1
AK027793	TM4SF8	0.582501	0	Transmembrane 4 superfamily member 8
NM_003726	SCAP1	0.371457	0	Src family associated phosphoprotein 1
AL353691		0.744701	0
NM_177937	GOLPH2	0.143561	0	Golgi phosphoprotein 2
NM_003739	AKR1C3	0.212353	0	Aldo-keto reductase family 1, member C3 (3-alpha hydroxysteroid dehydrogenase, type II)
NM_144779	FXYD5	0.774403	0	FXYD domain containing ion transport regulator 5
NM_021259	TMEM8	0.596627	0	Transmembrane protein 8 (five membrane-spanning domains)
NM_000681	ADRA2A	0.3539	0	Adrenergic, alpha-2A-, receptor
AK054814	MEIS4	0.753319	0	Meis1, myeloid ecotropic viral integration site 1 homolog 4 (mouse)
NM_025078	PQLC1	0.600083	0	PQ loop repeat containing 1
NM_005534	IFNGR2	0.660669	0	Interferon gamma receptor 2 (interferon gamma transducer 1)
NM_003651	CSDA	0.733058	0	Cold shock domain protein A
NM_018584	CaMKIINalpha	0.609487	0	Calcium/calmodulin-dependent protein kinase II
NM_021968	HIST1H4J	0.650566	0	Histone 1, H4j
NM_000529	MC2R	0.853376	0	Melanocortin 2 receptor (adrenocorticotropic hormone)
NM_005324	H3F3B	0.532923	0	H3 histone, family 3B (H3.3B)
NM_030925	CAB39L	0.710645	0	Calcium binding protein 39-like
AK096104		0.342142	0
NM_198969	AES	0.682232	0	Amino-terminal enhancer of split
NM_021127	PMAIP1	0.528631	0	Phorbol-12-myristate-13-acetate-induced protein 1
NM_016824	ADD3	0.328497	0	Adducin 3 (gamma)
NM_213589	RAPH1	0.532923	0	Ras association (RalGDS/AF-6) and pleckstrin homology domains 1
NM_032385	C5orf4	0.565191	0	Chromosome 5 open reading frame 4
ENST00000381655		0.113764	0
NM_012329	MMD	0.358679	0	Monocyte to macrophage differentiation-associated
NM_007249	KLF12	0.515806	0	Kruppel-like factor 12
NM_001633	AMBP	0.574459	0	Alpha-1-microglobulin/bikunin precursor
NM_006096	NDRG1	0.455545	0	N-myc downstream regulated gene 1
NM_152890	COL24A1	0.655621	0	Collagen, type XXIV, alpha 1
NM_001956	EDN2	0.402279	0	Endothelin 2
CA427043	ASS	0.465615	0	Argininosuccinate synthetase
NM_001555	IGSF1	0.326274	0	Immunoglobulin superfamily, member 1
NM_032793	FLJ14490	0.526802	0	Hypothetical protein FLJ14490
NM_003047	SLC9A1	0.811245	0	Solute carrier family 9 (sodium/hydrogen exchanger), isoform 1 (antiporter, Na+/H+, amiloride sensitive)
NM_024827	HDAC11	0.56925	0	Histone deacetylase 11
NM_024759	FLJ13955	0.727412	0	Hypothetical protein FLJ13955
NM_147780	CTSB	0.65037	0	Cathepsin B
AF264623	RERG	0.531509	0	RAS-like, estrogen-regulated, growth inhibitor
NM_003312	TST	0.501548	0	Thiosulfate sulfurtransferase (rhodanese)
L78132		0.649353	0
NM_002865	RAB2	0.740207	0	RAB2, member RAS oncogene family
NM_002194	INPP1	0.487633	0	Inositol polyphosphate-1-phosphatase
ENST00000252744		0.7044	0
NM_021629	GNB4	0.250638	0	Guanine nucleotide binding protein (G protein), beta polypeptide 4
NM_203434	IER5L	0.576356	0	Immediate early response 5-like
NM_004121	GGTLA1	0.668681	0	Gamma-glutamyltransferase-like activity 1
NM_198991	KCTD1	0.69705	0	Potassium channel tetramerisation domain containing 1
NM_021814	ELOVL5	0.608502	0	ELOVL family member 5, elongation of long chain fatty acids (FEN1/Elo2, SUR4/Elo3-like, yeast)
AY656681		0.554266	0
NM_014505	KCNMB4	0.464098	0	Potassium large conductance calcium-activated channel, subfamily M, beta member 4
NM_032621	BEX2	0.209352	0	Brain expressed X-linked 2
AL834145	KIAA1833	0.4827	0	Hypothetical protein KIAA1833
NM_057158	DUSP4	0.64112	0	Dual specificity phosphatase 4
A_32_P93792		0.620714	0
NM_032401	TMPRSS3	0.441713	0	Transmembrane protease, serine 3
NM_138795	ARL10B	0.701088	0	ADP-ribosylation factor-like 10B
XM_497871		0.671907	0	Similar to ARHQ protein
AP003498		0.523623	0
NM_139067	SMARCC2	0.745631	0	SWI/SNF related, matrix associated, actin dependent regulator of chromatin, subfamily c, member 2
NM_207380	FLJ43339	0.366504	0	FLJ43339 protein
NM_024029	MGC3262	0.745562	0	Hypothetical protein MGC3262
NM_015894	STMN3	0.605137	0	Stathmin-like 3
NM_016575	TU12B1-TY	0.487047	0	TU12B1-TY protein
AA974271	SFXN3	0.516868	0	Sideroflexin 3
NM_023080	FLJ20989	0.678025	0	Hypothetical protein FLJ20989
NM_020383	XPNPEP1	0.681601	0	X-prolyl aminopeptidase (aminopeptidase P) 1, soluble
NM_018357	FLJ11196	0.30914	0	Acheron
NM_058169	LOH12CR1	0.600679	0	Loss of heterozygosity, 12, chromosomal region 1
NM_024888	FLJ11535	0.246912	0	Hypothetical protein FLJ11535
NM_001657	AREG	0.357265	0	Amphiregulin (schwannoma-derived growth factor)
NM_018420	SLC22A15	0.549402	0	Solute carrier family 22 (organic cation transporter), member 15
NM_000027	AGA	0.53919	0	Aspartylglucosaminidase
AB051487	DUSP16	0.599842	0	Dual specificity phosphatase 16
NG_002329		0.308238	0
NM_032429	LZTS2	0.652749	0	Leucine zipper, putative tumor suppressor 2
NM_005148	UNC119	0.650791	0	Unc-119 homolog (C. elegans)
NM_182643	DLC1	0.692619	0	Deleted in liver cancer 1
NM_025045	FLJ22582	0.80884	0	Hypothetical protein FLJ22582
NM_138279	BNIPL	0.515221	0	BCL2/adenovirus E1B 19kD interacting protein like
NM_003621		0.611885	0
NM_004426	PHC1	0.734143	0	Polyhomeotic-like 1 (Drosophila)
NM_000952	PTAFR	0.656712	0	Platelet-activating factor receptor
NM_022055	KCNK12	0.703884	0	Potassium channel, subfamily K, member 12
NM_001540	HSPB1	0.764612	0	Heat shock 27kDa protein 1
NM_004056	CA8	0.146442	0	Carbonic anhydrase VIII
NM_003009	SEPW1	0.528509	0	Selenoprotein W, 1
THC2370681		0.386088	0
NM_000837		0.644194	0
NM_004424	E4F1	0.765337	0	E4F transcription factor 1
BC005193	Ufm1	0.725839	0	Ubiquitin-fold modifier 1
NM_019096	GTPBP2	0.591261	0	GTP binding protein 2
NM_003383	VLDLR	0.518398	0	Very low density lipoprotein receptor
NM_015117	ZC3HDC3	0.651129	0	Zinc finger CCCH type domain containing 3
THC2373524		0.635031	0
NM_014743	KIAA0232	0.794508	0	KIAA0232 gene product
NM_017977	AIM1L	0.75959	0	Absent in melanoma 1-like
NM_001001555	GRB10	0.468721	0	Growth factor receptor-bound protein 10
BC093053		0.565583	0
NM_012301	AIP1	0.419538	0	Atrophin-1 interacting protein 1
NM_002963	S100A7	0.143816	0	S100 calcium binding protein A7 (psoriasin 1)
NM_032529		0.476837	0
NM_032951	WBSCR14	0.697436	0	Williams Beuren syndrome chromosome region 14
NM_024336	IRX3	0.671907	0	Iroquois homeobox protein 3
NM_031455	CCDC3	0.639227	0	Coiled-coil domain containing 3
NM_002085	GPX4	0.683652	0	Glutathione peroxidase 4 (phospholipid hydroperoxidase)
NM_020836	KIAA1446	0.594192	0	Brain-enriched guanylate kinase-associated protein
NM_173831	LOC286075	0.674271	0	Hypothetical protein LOC286075
NM_002964	S100A8	0.153514	0	S100 calcium binding protein A8 (calgranulin A)
NM_033557	LOC90522	0.74539	0	Similar to putative transmembrane protein; homolog of yeast Golgi membrane protein Yif1p (Yip1p-interacting factor)
NM_134421	HPCAL1	0.750644	0	Hippocalcin-like 1
NM_020672	S100A14	0.524519	0	S100 calcium binding protein A14
NM_001001669	FLJ41603	0.680438	0	FLJ41603 protein
NM_019605	SERTAD4	0.58791	0.0879396	SERTA domain containing 4
NM_005086	SSPN	0.608706	0.0879396	Sarcospan (Kras oncogene-associated gene)
NM_002394	SLC3A2	0.424941	0.0879396	Solute carrier family 3 (activators of dibasic and neutral amino acid transport), member 2
NM_182569	FLJ37451	0.672107	0.0879396	Hypothetical protein FLJ37451
XM_498622		0.32442	0.0879396	LOC440308
NM_002633	PGM1	0.684505	0.0879396	Phosphoglucomutase 1
NM_014880	DCL-1	0.50874	0.0879396	Type I transmembrane C-type lectin receptor DCL-1
NM_024563	FLJ14054	0.40558	0.0879396	Hypothetical protein FLJ14054
NM_005614	RHEB	0.699389	0.0879396	Ras homolog enriched in brain
NM_002037	FYN	0.443869	0.0879396	FYN oncogene related to SRC, FGR, YES
NM_018067	FLJ10350	0.694381	0.0879396	Hypothetical protein FLJ10350
NM_014836	RHOBTB1	0.491956	0.0879396	Rho-related BTB domain containing 1
NM_005911	MAT2A	0.740036	0.0879396	Methionine adenosyltransferase II, alpha
NM_002133	HMOX1	0.275171	0.0879396	Heme oxygenase (decycling) 1
M65199	EDN2	0.508873	0.0879396	Endothelin 2
NM_015894	STMN3	0.617695	0.0879396	Stathmin-like 3
BC007638	FLJ13840	0.518183	0.0879396	Hypothetical protein FLJ13840
NM_172193	KLHDC1	0.661999	0.0879396	Kelch domain containing 1
NM_005808	CTDSPL	0.668964	0.0879396	CTD (carboxy-terminal domain, RNA polymerase II, polypeptide A) small phosphatase-like
NM_148962	OXER1	0.786508	0.0879396	Oxoeicosanoid (OXE) receptor 1
AK057921	ASB7	0.702198	0.0879396	Ankyrin repeat and SOCS box-containing 7
NM_001547	IFIT2	0.20646	0.0879396	Interferon-induced protein with tetratricopeptide repeats 2
NM_017786	FLJ20366	0.292065	0.0879396	Hypothetical protein FLJ20366
BC014117	TBXAS1	0.47185	0.0879396	Thromboxane A synthase 1 (platelet, cytochrome P450, family 5, subfamily A)
A_23_P143676		0.657471	0.0879396
NM_003914	CCNA1	0.114966	0.0879396	Cyclin A1
NM_014281	SIAHBP1	0.616426	0.0879396	Fuse-binding protein-interacting repressor
NM_018479	ECHDC1	0.62057	0.0879396	Enoyl Coenzyme A hydratase domain containing 1
AK000755	TBC1D16	0.707139	0.0879396	TBC1 domain family, member 16
AL050151	EIF2C2	0.722198	0.0879396	Eukaryotic translation initiation factor 2C, 2
NM_014755		0.655451	0.0879396
NM_001010883		0.571913	0.0879396
NM_032786	FLJ14451	0.804074	0.0879396	Hypothetical protein FLJ14451
NM_021104	RPL41	0.68984	0.0879396	Ribosomal protein L41
NM_014330	PPP1R15A	0.595676	0.0879396	Protein phosphatase 1, regulatory (inhibitor) subunit 15A
NM_030926	ITM2C	0.641268	0.0879396	Integral membrane protein 2C
NM_133476	ZNF384	0.830086	0.0879396	Zinc finger protein 384
NM_000018	ACADVL	0.631403	0.0879396	Acyl-Coenzyme A dehydrogenase, very long chain
NM_152573	RASEF	0.552029	0.0879396	RAS and EF hand domain containing
NM_006208	ENPP1	0.368057	0.0879396	Ectonucleotide pyrophosphatase/phosphodiesterase 1
NM_198443	UNQ2446	0.740805	0.0879396	MRCC2446
AF271070	SLC38A1	0.682689	0.0879396	Solute carrier family 38, member 1
NM_017763	FLJ20315	0.656864	0.0879396	Hypothetical protein FLJ20315
NM_000222	KIT	0.656762	0.0879396	V-kit Hardy-Zuckerman 4 feline sarcoma viral oncogene homolog
NM_020038	ABCC3	0.345271	0.0879396	ATP-binding cassette, sub-family C (CFTR/MRP), member 3
NM_001953	ECGF1	0.639109	0.0879396	Endothelial cell growth factor 1 (platelet-derived)
NM_032463	WBSCR5	0.750743	0.0879396	Williams-Beuren syndrome chromosome region 5
NM_003645	SLC27A2	0.747148	0.0879396	Solute carrier family 27 (fatty acid transporter), member 2
NM_023080	FLJ20989	0.637009	0.0879396	Hypothetical protein FLJ20989
NM_001353	AKR1C1	0.191834	0.0879396	Aldo-keto reductase family 1, member C2 (dihydrodiol dehydrogenase 2; bile acid binding protein; 3-alpha hydroxysteroid dehydrogenase, type III)
NM_003670	BHLHB2	0.553134	0.0879396	Basic helix-loop-helix domain containing, class B, 2
NM_207113	SLC37A3	0.672217	0.0879396	Solute carrier family 37 (glycerol-3-phosphate transporter), member 3
NM_001353	AKR1C1	0.204995	0.0879396	Aldo-keto reductase family 1, member C2 (dihydrodiol dehydrogenase 2; bile acid binding protein; 3-alpha hydroxysteroid dehydrogenase, type III)
NM_015327	EST1B	0.743051	0.0879396	Est1p-like protein B
NM_001006616	TM4SF17	0.694991	0.0879396	Transmembrane 4 superfamily member 17
NM_002902	RCN2	0.704953	0.0879396	Reticulocalbin 2, EF-hand calcium binding domain
NM_005737	ARL7	0.6963	0.0879396	ADP-ribosylation factor-like 7
NM_002123	HLA-DQB1	0.488919	0.0879396	Major histocompatibility complex, class II, DQ beta 1
NM_014033	DKFZP586A0522	0.435074	0.0879396	DKFZP586A0522 protein
NM_176677		0.796949	0.0879396
NM_015193	ARC	0.792558	0.0879396	Activity-regulated cytoskeleton-associated protein
NM_024832	RIN3	0.800778	0.0879396	Ras and Rab interactor 3
BX647792	PDE4DIP	0.546069	0.0879396	Phosphodiesterase 4D interacting protein (myomegalin)
NM_030640	DUSP16	0.693352	0.0879396	Dual specificity phosphatase 16
NM_013445	GAD1	0.481787	0.0879396	Glutamate decarboxylase 1 (brain, 67kDa)
NM_012385	P8	0.33876	0.0879396	P8 protein (candidate of metastasis 1)
NM_001040066		0.746115	0.0879396
NM_015187	KIAA0746	0.478089	0.0879396	KIAA0746 protein
NM_001408	CELSR2	0.416494	0.0879396	Cadherin, EGF LAG seven-pass G-type receptor 2 (flamingo homolog, Drosophila)
NM_030631	SLC25A21	0.65776	0.0879396	Solute carrier family 25 (mitochondrial oxodicarboxylate carrier), member 21
NM_017821	RHBDL2	0.717758	0.0879396	Rhomboid, veinlet-like 2 (Drosophila)
NM_031414	STK31	0.609	0.0879396	Serine/threonine kinase 31
NM_005054	RANBP2L1	0.646505	0.0879396	RAN binding protein 2-like 1
NM_153008	FLJ30277	0.75358	0.0879396	Hypothetical protein FLJ30277
BC008246	PPA2	0.764316	0.0879396	Inorganic pyrophosphatase 2
NM_009587	LGALS9	0.644173	0.0879396	Lectin, galactoside-binding, soluble, 9 (galectin 9)
NM_030576	MGC10986	0.650671	0.0879396	Hypothetical protein MGC10986
NM_015526	CLIPR-59	0.618715	0.0879396	CLIP-170-related protein
NM_173557	RNF152	0.533444	0.0879396	Ring finger protein 152
AK093202		0.706176	0.0879396	LOC440570
NM_004333	BRAF	0.682415	0.0879396	V-raf murine sarcoma viral oncogene homolog B1
AI971459	DKFZp434I1020	0.704612	0.0879396	Hypothetical protein DKFZp434I1020
NM_018405	HSA272196	0.740378	0.0879396	Hypothetical protein, clone 2746033
NM_004715	CTDP1	0.707221	0.0879396	CTD (carboxy-terminal domain, RNA polymerase II, polypeptide A) phosphatase, subunit 1
NM_017813	FLJ20421	0.719467	0.0879396	Hypothetical protein FLJ20421
NM_006809	TOMM34	0.806642	0.0879396	Translocase of outer mitochondrial membrane 34
NM_153020	RBM24	0.632169	0.0879396	RNA binding motif protein 24
BC033256	FLJ46072	0.681444	0.0879396	FLJ46072 protein
AB067468	KIAA1881	0.690071	0.0879396	KIAA1881
NM_001065	TNFRSF1A	0.665572	0.0879396	Tumor necrosis factor receptor superfamily, member 1A
NM_002917		0.771446	0.0879396
NM_006026	H1FX	0.712091	0.0879396	H1 histone family, member X
NM_001425	EMP3	0.683578	0.0879396	Epithelial membrane protein 3
NM_002143	HPCA	0.719949	0.0879396	Hippocalcin
NM_001236	CBR3	0.503827	0.0879396	Carbonyl reductase 3
NM_016178	OAZ3	0.75597	0.0879396	Ornithine decarboxylase antizyme 3
NM_033546	MRLC2	0.819065	0.0879396	Myosin regulatory light chain MRLC2
NM_025195	TRIB1	0.563049	0.0879396	Tribbles homolog 1 (Drosophila)
NM_014969	WDR47	0.610121	0.0879396	WD repeat domain 47
NM_019101	APOM	0.745631	0.0879396	Apolipoprotein M
BC037919		0.40504	0.0879396	LOC441801
NM_014598	SOCS7	0.863592	0.0879396	Suppressor of cytokine signaling 7
BC066363	SDK2	0.535617	0.0879396	Sidekick homolog 2 (chicken)
NM_145313	RASGEF1A	0.644383	0.0879396	RasGEF domain family, member 1A
NA		0.475626	0.0879396
NM_003069	SMARCA1	0.300418	0.0879396	SWI/SNF related, matrix associated, actin dependent regulator of chromatin, subfamily a, member 1
NM_138418	MGC15416	0.752276	0.0879396	Hypothetical protein MGC15416
NM_001039613		0.855121	0.0879396
NM_015201	BOP1	0.663269	0.0879396	Block of proliferation 1
NM_000202	IDS	0.734075	0.0879396	Iduronate 2-sulfatase (Hunter syndrome)
NM_018445	SELS	0.746562	0.133651	Selenoprotein S
NM_018011	FLJ10154	0.671023	0.133651	Hypothetical protein FLJ10154
NM_175839	SMOX	0.572243	0.133651	Spermine oxidase
NM_002779	PSD	0.766607	0.133651	Pleckstrin and Sec7 domain containing
NM_144691	CAPN12	0.554093	0.133651	Calpain 12
NM_133491	SAT2	0.599265	0.133651	Spermidine/spermine N1-acetyltransferase 2
AB044555	PARD6B	0.565474	0.133651	Par-6 partitioning defective 6 homolog beta (C. elegans)
NM_016545	IER5	0.551271	0.133651	Immediate early response 5
NM_001873	CPE	0.310629	0.133651	Carboxypeptidase E
NM_152292	RG9MTD2	0.68146	0.133651	RNA (guanine-9-) methyltransferase domain containing 2
NM_017806	FLJ20406	0.806642	0.133651	Hypothetical protein FLJ20406
NM_025069	FLJ14299	0.828592	0.133651	Hypothetical protein FLJ14299
NM_030637	DDHD1	0.690191	0.133651	DDHD domain containing 1
NM_002606	PDE9A	0.628647	0.133651	Phosphodiesterase 9A
NM_138439	LOC114984	0.804037	0.133651	Hypothetical protein BC014089
NM_004605	SULT2B1	0.762266	0.133651	Sulfotransferase family, cytosolic, 2B, member 1
NM_030809	C12orf22	0.513713	0.133651	Chromosome 12 open reading frame 22
NM_032831	C7orf19	0.627984	0.133651	Chromosome 7 open reading frame 19
NM_152658	THAP8	0.798852	0.133651	THAP domain containing 8
NM_032709	C10orf33	0.578357	0.133651	Chromosome 10 open reading frame 33
BI910665	MGC16635	0.402223	0.133651	Hypothetical protein BC009980
NM_033301	RPL8	0.64201	0.133651	Ribosomal protein L8
NM_001729	BTC	0.549454	0.133651	Betacellulin
NM_005909	MAP1B	0.37767	0.133651	Microtubule-associated protein 1B
ENST00000339446		0.689211	0.133651
AK000959	BEXL1	0.443396	0.133651	Brain expressed X-linked-like 1
THC2430775		0.548577	0.133651
NM_199127	GGTL4	0.846706	0.133651	Gamma-glutamyltransferase-like 4
NM_000785	CYP27B1	0.701497	0.133651	Cytochrome P450, family 27, subfamily B, polypeptide 1
NM_000041	APOE	0.754016	0.133651	Apolipoprotein E
NM_001007271	DUSP13	0.502054	0.133651	Dual specificity phosphatase 13
NM_003530	HIST1H3D	0.579682	0.133651	Histone 1, H3d
NM_145913	SLC5A8	0.306688	0.133651	Solute carrier family 5 (iodide transporter), member 8
NM_020651	PELI1	0.514473	0.133651	Pellino homolog 1 (Drosophila)
NM_144606	FLCN	0.818583	0.133651	Hypothetical protein MGC13008
NM_001017916		0.668037	0.133651
AF338231	CTAGE3	0.803766	0.133651	CTAGE family, member 3
NM_006341	MAD2L2	0.639938	0.133651	MAD2 mitotic arrest deficient-like 2 (yeast)
NM_020734		0.540875	0.133651
NM_004679	VCY	0.774587	0.133651	Variable charge, Y-linked
NM_177925	H2AFJ	0.579414	0.133651	H2A histone family, member J
NM_007278	GABARAP	0.749392	0.133651	GABA(A) receptor-associated protein
ENST00000288548		0.620742	0.133651
NM_024915	TFCP2L3	0.755236	0.133651	Transcription factor CP2-like 3
ENST00000292562		0.465585	0.133651
NM_016049	C14orf122	0.780606	0.133651	Chromosome 14 open reading frame 122
NM_015515	KRT23	0.264056	0.133651	Keratin 23 (histone deacetylase inducible)
NM_005981	SAS	0.704172	0.133651	Sarcoma amplified sequence
NM_006459	SPFH1	0.777187	0.133651	SPFH domain family, member 1
NM_138433	MGC16635	0.422527	0.133651	Hypothetical protein BC009980
NM_001275	CHGA	0.602413	0.133651	Chromogranin A (parathyroid secretory protein 1)
ENST00000330777		0.626043	0.133651
NM_021158	TRIB3	0.457338	0.133651	Tribbles homolog 3 (Drosophila)
BC005081		0.56564	0.133651
NM_006868	RAB31	0.466624	0.133651	RAB31, member RAS oncogene family
NM_025252	RAPH1	0.686398	0.133651	Ras association (RalGDS/AF-6) and pleckstrin homology domains 1
NM_000086	CLN3	0.732212	0.133651	Ceroid-lipofuscinosis, neuronal 3, juvenile (Batten, Spielmeyer-Vogt disease)
NM_006734	HIVEP2	0.507073	0.133651	Human immunodeficiency virus type I enhancer binding protein 2
NM_005252	FOS	0.383775	0.133651	V-fos FBJ murine osteosarcoma viral oncogene homolog
NM_001679	ATP1B3	0.717972	0.133651	ATPase, Na+/K+ transporting, beta 3 polypeptide
NM_005400	PRKCE	0.687723	0.133651	Protein kinase C, epsilon
NM_032772	ZNF503	0.656	0.133651	Zinc finger protein 503
NM_004498	ONECUT1	0.693964	0.133651	One cut domain, family member 1
NM_031459	SESN2	0.476539	0.133651	Sestrin 2
NM_003217	TEGT	0.733058	0.133651	Testis enhanced gene transcript (BAX inhibitor 1)
NM_025165	ELL3	0.723551	0.133651	Elongation factor RNA polymerase II-like 3
NM_004362	CLGN	0.127742	0.133651	Calmegin
NM_144597	MGC29937	0.770749	0.133651	Hypothetical protein MGC29937
NM_004359	CDC34	0.733651	0.133651	Cell division cycle 34
AK000327	PQLC2	0.741662	0.133651	PQ loop repeat containing 2
NM_022783	DEPDC6	0.563206	0.133651	DEP domain containing 6
NM_003550	MAD1L1	0.703847	0.133651	MAD1 mitotic arrest deficient-like 1 (yeast)
NM_001856	COL16A1	0.532007	0.133651	Collagen, type XVI, alpha 1
NM_021064	HIST1H2AG	0.71847	0.133651	Histone 1, H2ag
NM_152505	C21orf13	0.535645	0.133651	Chromosome 21 open reading frame 13
NM_002123	HLA-DQB1	0.581391	0.133651	Major histocompatibility complex, class II, DQ beta 1
NM_005194	CEBPB	0.508787	0.133651	CCAAT/enhancer binding protein (C/EBP), beta
NM_003688	CASK	0.797893	0.133651	Calcium/calmodulin-dependent serine protein kinase (MAGUK family)
NM_000474	TWIST1	0.670387	0.174866	Twist homolog 1 (acrocephalosyndactyly 3; Saethre-Chotzen syndrome) (Drosophila)
NM_018689	KIAA1199	0.546553	0.174866	KIAA1199
NM_000047	ARSE	0.483003	0.174866	Arylsulfatase E (chondrodysplasia punctata 1)
NM_002498	NEK3	0.820173	0.174866	NIMA (never in mitosis gene a)-related kinase 3
NM_174894		0.828005	0.174866
NM_053031	MYLK	0.578972	0.174866	Myosin, light polypeptide kinase
NM_025248	SNIP	0.714629	0.174866	SNAP25-interacting protein
AL137502	RRAGD	0.422942	0.174866	Ras-related GTP binding D
NM_000444	PHEX	0.574234	0.174866	Phosphate regulating endopeptidase homolog, X-linked (hypophosphatemia, vitamin D resistant rickets)
NM_001375	DNASE2	0.714563	0.174866	Deoxyribonuclease II, lysosomal
NM_148961	OTOS	0.706943	0.174866	Otospiralin
AL161658		0.726331	0.174866
AK055955	OR7E5P	0.822412	0.174866	Olfactory receptor, family 7, subfamily E, member 5 pseudogene
NM_004444	EPHB4	0.641009	0.174866	EPH receptor B4
NM_001353	AKR1C1	0.328376	0.174866	Aldo-keto reductase family 1, member C2 (dihydrodiol dehydrogenase 2; bile acid binding protein; 3-alpha hydroxysteroid dehydrogenase, type III)
NM_182517	MGC52423	0.756376	0.174866	Hypothetical protein MGC52423
NM_022359	PDE4DIP	0.533485	0.174866	Phosphodiesterase 4D interacting protein (myomegalin)
NM_182314	COVA1	0.721764	0.174866	Cytosolic ovarian carcinoma antigen 1
NM_001540	HSPB1	0.77835	0.174866	Heat shock 27kDa protein 1
NM_175738	RAB37	0.680028	0.174866	RAB37, member RAS oncogene family
AY358366	KIAA1324	0.45312	0.174866	Maba1
NM_002517	NPAS1	0.659237	0.174866	Neuronal PAS domain protein 1
NG_000009		0.665142	0.174866
NM_001175	ARHGDIB	0.684398	0.174866	Rho GDP dissociation inhibitor (GDI) beta
NM_173841	IL1RN	0.313482	0.174866	Interleukin 1 receptor antagonist
NM_001009813		0.725376	0.174866
NM_001001290	SLC2A9	0.797874	0.174866	Solute carrier family 2 (facilitated glucose transporter), member 9
NM_002862	PYGB	0.676268	0.174866	Phosphorylase, glycogen; brain
NM_005524	HES1	0.530957	0.174866	Hairy and enhancer of split 1, (Drosophila)
NM_024620	FLJ12586	0.795059	0.174866	Hypothetical protein FLJ12586
NM_002079	GOT1	0.721965	0.174866	Glutamic-oxaloacetic transaminase 1, soluble (aspartate aminotransferase 1)
NM_182915	TSAP6	0.749223	0.174866	Dudulin 2
NM_019022	FLJ20793	0.846824	0.174866	FLJ20793 protein
NM_007121	NR1H2	0.762425	0.174866	Nuclear receptor subfamily 1, group H, member 2
NM_004747	DLG5	0.750921	0.174866	Discs, large homolog 5 (Drosophila)
NM_052840	BRUNOL6	0.568277	0.174866	Bruno-like 6, RNA binding protein (Drosophila)
NM_006640	MSF	0.740532	0.174866	MLL septin-like fusion
NM_024585	ARMC7	0.611857	0.174866	Armadillo repeat containing 7
AL109955		0.769248	0.174866
CX788817		0.472188	0.174866
AL832380	MPP7	0.709562	0.174866	Membrane protein, palmitoylated 7 (MAGUK p55 subfamily member 7)
NM_014480	ZNF544	0.766664	0.174866	Zinc finger protein 544
NM_145341	PDCD4	0.634665	0.174866	Programmed cell death 4 (neoplastic transformation inhibitor)
NM_004723	ARHGEF2	0.648779	0.174866	Rho/rac guanine nucleotide exchange factor (GEF) 2
NM_152594	SPRED1	0.572309	0.174866	Sprouty-related, EVH1 domain containing 1
NM_002812	PSMD8	0.761017	0.174866	Proteasome (prosome, macropain) 26S subunit, non-ATPase, 8
NM_031232	APBA2BP	0.730168	0.174866	Amyloid beta (A4) precursor protein-binding, family A, member 2 binding protein
NM_145259	ACVR1C	0.743865	0.174866	Activin A receptor, type IC
A_23_P89841		0.554708	0.174866
NM_001924	GADD45A	0.505506	0.174866	Growth arrest and DNA-damage-inducible, alpha
NM_006006	ZBTB16	0.797165	0.174866	Zinc finger and BTB domain containing 16
NM_033356	CASP8	0.708025	0.174866	Caspase 8, apoptosis-related cysteine protease
NM_003427	ZNF76	0.795316	0.174866	Zinc finger protein 76 (expressed in testis)
NM_012326	MAPRE3	0.635823	0.174866	Microtubule-associated protein, RP/EB family, member 3
NM_001001716	NFKBIB	0.794067	0.174866	Nuclear factor of kappa light polypeptide gene enhancer in B-cells inhibitor, beta
NM_024580	EFTUD1	0.859578	0.174866	Elongation factor Tu GTP binding domain containing 1
NM_152346	SLC43A2	0.685803	0.174866	Solute carrier family 43, member 2
NM_007273	REA	0.750279	0.174866	Repressor of estrogen receptor activity
NM_000712	BLVRA	0.793884	0.174866	Biliverdin reductase A
NM_003062	SLIT3	0.856366	0.174866	Slit homolog 3 (Drosophila)
NM_004228	PSCD2	0.695345	0.174866	Pleckstrin homology, Sec7 and coiled-coil domains 2 (cytohesin-2)
A_23_P254288		0.705051	0.174866
NM_003513	HIST1H2AB	0.595236	0.174866	Histone 1, H2ab
NM_006084	ISGF3G	0.397805	0.174866	Interferon-stimulated transcription factor 3, gamma 48kDa
NM_006521	TFE3	0.817789	0.174866	Transcription factor binding to IGHM enhancer 3
NM_212543	B4GALT4	0.734058	0.174866	UDP-Gal:betaGlcNAc beta 1,4- galactosyltransferase, polypeptide 4
NM_014552	TFCP2L2	0.680578	0.174866	Transcription factor CP2-like 2
NM_014772	KIAA0427	0.817982	0.174866	KIAA0427
NM_001017956		0.715587	0.174866
NM_001663	ARF6	0.724153	0.174866	ADP-ribosylation factor 6
NM_001408	CELSR2	0.514889	0.174866	Cadherin, EGF LAG seven-pass G-type receptor 2 (flamingo homolog, Drosophila)
NM_024068	MGC2731	0.803034	0.174866	Hypothetical protein MGC2731
NM_005080	XBP1	0.629669	0.174866	X-box binding protein 1
NP1165618		0.416099	0.174866
NM_014862	ARNT2	0.680343	0.210457	Aryl-hydrocarbon receptor nuclear translocator 2
NM_018964	SLC37A1	0.740744	0.210457	Solute carrier family 37 (glycerol-3-phosphate transporter), member 1
CR603982	SESN3	0.587754	0.210457	Sestrin 3
NM_138764		0.647372	0.210457
NM_005488	TOM1	0.614617	0.210457	Target of myb1 (chicken)
NM_002901	RCN1	0.487002	0.210457	Reticulocalbin 1, EF-hand calcium binding domain
NM_017831	RNF125	0.561044	0.210457	Ring finger protein 125
NM_001614	ACTG1	0.659038	0.210457	Actin, gamma 1
ENST00000381924		0.859846	0.210457
NM_006007	ZA20D2	0.724906	0.210457	Zinc finger, A20 domain containing 2
BC032347		0.7568	0.210457	Hypothetical gene supported by BC055092
NM_145351	SCARF1	0.74817	0.210457	Scavenger receptor class F, member 1
NM_005054	RANBP2L1	0.629626	0.210457	RAN binding protein 2-like 1
NM_030974	Sharpin	0.671907	0.210457	Shank-interacting protein-like 1 alpha
NM_018255	STATIP1	0.623301	0.210457	Signal transducer and activator of transcription 3 interacting protein 1
NM_032413	NMES1	0.637388	0.210457	Normal mucosa of esophagus specific 1
NM_145172	NYD-SP29	0.793448	0.210457	Testis development protein NYD-SP29
NM_152582	MGC27005	0.436605	0.210457	Hypothetical protein MGC27005
NM_001282	AP2B1	0.728331	0.210457	Adaptor-related protein complex 2, beta 1 subunit
AF113008	RPS20	0.67705	0.210457	Ribosomal protein S20
NM_006705	GADD45G	0.619625	0.210457	Growth arrest and DNA-damage-inducible, gamma
NM_014167	HSPC128	0.748176	0.210457	HSPC128 protein
BC025767	RHPN1	0.664343	0.210457	Rhophilin, Rho GTPase binding protein 1
NM_005578	LPP	0.7121	0.210457	LIM domain containing preferred translocation partner in lipoma
AK098427	MGC17791	0.791503	0.210457	Hypothetical protein MGC17791
NM_019058	DDIT4	0.379242	0.210457	DNA-damage-inducible transcript 4
NM_033453	ITPA	0.76787	0.210457	Inosine triphosphatase (nucleoside triphosphate pyrophosphatase)
NM_006675	NET-5	0.73272	0.210457	Transmembrane 4 superfamily member tetraspan NET-5
NM_172241	CTAGE1	0.63716	0.210457	Cutaneous T-cell lymphoma-associated antigen 1
NM_017570	OPLAH	0.741747	0.210457	5-oxoprolinase (ATP-hydrolysing)
NM_030895	FLJ14129	0.659358	0.210457	Hypothetical protein FLJ14129
NM_015589	SAMD4	0.741055	0.210457	Sterile alpha motif domain containing 4
NM_001185	AZGP1	0.758244	0.210457	Alpha-2-glycoprotein 1, zinc
NM_000296	PKD1	0.77414	0.210457	Polycystic kidney disease 1 (autosomal dominant)
NM_002228	JUN	0.684442	0.210457	V-jun sarcoma virus 17 oncogene homolog (avian)
AB032995	TPCN1	0.798921	0.210457	Two pore segment channel 1
NM_001287	CLCN7	0.628236	0.210457	Chloride channel 7
ENST00000360178		0.60129	0.210457
A_32_P181107		0.64812	0.210457
NM_080596	HIST1H2AH	0.622322	0.210457	Histone 1, H2ah
NM_001805	CEBPE	0.478536	0.210457	CCAAT/enhancer binding protein (C/EBP), epsilon
NM_005720	ARPC1B	0.701736	0.210457	Actin related protein 2/3 complex, subunit 1B, 41kDa
NM_003733	OASL	0.322484	0.210457	2'-5'-oligoadenylate synthetase-like
NM_005224	ARID3A	0.759278	0.210457	AT rich interactive domain 3A (BRIGHT- like)
NM_006014	DXS9879E	0.808816	0.210457	DNA segment on chromosome X (unique) 9879 expressed sequence
NM_006007	ZA20D2	0.774098	0.210457	Zinc finger, A20 domain containing 2
NM_022091	ASCC3	0.81828	0.210457	DJ467N11.1 protein
NM_018235	CNDP2	0.751407	0.210457	CNDP dipeptidase 2 (metallopeptidase M20 family)
A_23_P57836		0.432349	0.210457
NM_021098	CACNA1H	0.819496	0.210457	Calcium channel, voltage-dependent, alpha 1H subunit
NM_002809	PSMD3	0.727322	0.210457	Proteasome (prosome, macropain) 26S subunit, non-ATPase, 3
NM_005449	TOSO	0.746889	0.210457	Regulator of Fas-induced apoptosis
NM_005384	NFIL3	0.602517	0.210457	Nuclear factor, interleukin 3 regulated
NM_177543	PPAP2C	0.713672	0.210457	Phosphatidic acid phosphatase type 2C
NM_014255	TMEM4	0.754451	0.210457	Transmembrane protein 4
NM_177528	SULT1A2	0.786944	0.210457	Sulfotransferase family, cytosolic, 1A, phenol-preferring, member 2
BC026305	DPF3	0.775985	0.210457	D4, zinc and double PHD fingers, family 3
NM_032800	FLJ14525	0.611885	0.210457	Hypothetical protein FLJ14525
NM_002836	VPS16	0.832535	0.210457	Protein tyrosine phosphatase, receptor type, A
NM_022749	RAI16	0.673337	0.210457	Retinoic acid induced 16
NM_023109	FGFR1	0.765072	0.210457	Fibroblast growth factor receptor 1 (fms-related tyrosine kinase 2, Pfeiffer syndrome)
NM_181453	GCC2	0.659297	0.210457	GRIP and coiled-coil domain containing 2
NM_032867	FLJ14966	0.469447	0.210457	Hypothetical protein FLJ14966
NA		0.74966	0.210457
NM_006985	NPIP	0.734754	0.325259	Nuclear pore complex interacting protein
NM_007173	PRSS23	0.399334	0.325259	Protease, serine, 23
NM_005627	SGK	0.618595	0.325259	Serum/glucocorticoid regulated kinase
NM_004374	COX6C	0.75419	0.325259	Cytochrome c oxidase subunit VIc
NM_020142	LOC56901	0.679871	0.325259	NADH:ubiquinone oxidoreductase MLRQ subunit homolog
NM_015715	PLA2G3	0.723061	0.325259	Phospholipase A2, group III
NM_005781	ACK1	0.746044	0.325259	Activated Cdc42-associated kinase 1
NM_003731	SSNA1	0.809498	0.325259	Sjogren's syndrome nuclear autoantigen 1
NM_005203	COL13A1	0.638226	0.325259	Collagen, type XIII, alpha 1
NM_001004300	LOC124411	0.681019	0.325259	Hypothetical protein LOC124411
AI167420	PIP5K2C	0.740036	0.325259	Phosphatidylinositol-4-phosphate 5-kinase, type II, gamma
NM_139163	ALS2CR12	0.780101	0.325259	Amyotrophic lateral sclerosis 2 (juvenile) chromosome region, candidate 12
ENST00000341154		0.767125	0.325259
A_32_P230059		0.665957	0.325259
NM_003617	RGS5	0.494483	0.325259	Regulator of G-protein signalling 5
NM_001747	CAPG	0.545002	0.325259	Capping protein (actin filament), gelsolin-like
NM_003034	SIAT8A	0.771417	0.325259	Sialyltransferase 8A (alpha-N-acetylneuraminate: alpha-2,8-sialyltransferase, GD3 synthase)
NM_182536	GDDR	0.829506	0.325259	Down-regulated in gastric cancer GDDR
NM_001960	EEF1D	0.546073	0.325259	Eukaryotic translation elongation factor 1 delta (guanine nucleotide exchange protein)
NM_017607	PPP1R12C	0.789184	0.325259	Protein phosphatase 1, regulatory (inhibitor) subunit 12C
AI341335	SRPRB	0.71242	0.325259	Signal recognition particle receptor, B subunit
BC007542	KIAA1984	0.762055	0.325259	KIAA1984
NM_178508	MGC57858	0.698178	0.325259	Hypothetical protein MGC57858
AF426434	TXNDC5	0.795147	0.325259	Thioredoxin domain containing 5
NM_032125	DKFZP564D0478	0.768319	0.325259	Hypothetical protein DKFZp564D0478
NM_145006	SUSD3	0.575199	0.325259	Sushi domain containing 3
NM_005035	POLRMT	0.833315	0.325259	Polymerase (RNA) mitochondrial (DNA directed)
NM_031227	C20orf18	0.625465	0.325259	Chromosome 20 open reading frame 18
NM_080608	C20orf165	0.844058	0.325259	Chromosome 20 open reading frame 165
NM_000982	RPL21	0.822251	0.325259	Ribosomal protein L21
THC2284017		0.802367	0.325259
NM_000710	BDKRB1	0.47935	0.325259	Bradykinin receptor B1
NM_006373	VAT1	0.737475	0.325259	Vesicle amine transport protein 1 homolog (T californica)
NM_014935	PLEKHA6	0.697372	0.325259	Pleckstrin homology domain containing, family A member 6
AC002076		0.447199	0.325259
BF378046	MLLT2	0.758209	0.325259	Myeloid/lymphoid or mixed-lineage leukemia (trithorax homolog, Drosophila); translocated to, 2
NM_024081	PRRG4	0.78404	0.325259	Proline rich Gla (G-carboxyglutamic acid) 4 (transmembrane)
NM_019591	ZNF26	0.782647	0.325259	Zinc finger protein 26 (KOX 20)
NM_000389	CDKN1A	0.566835	0.325259	Cyclin-dependent kinase inhibitor 1A (p21, Cip1)
NM_025106	SSB1	0.734211	0.325259	SPRY domain-containing SOCS box protein SSB-1
NM_003510	HIST1H2AK	0.594192	0.325259	Histone 1, H2ak
NM_017514	PLXNA3	0.683588	0.325259	Plexin A3
AL833749	LOC146439	0.747062	0.325259	Hypothetical LOC146439
NM_006149	LGALS4	0.818646	0.325259	Lectin, galactoside-binding, soluble, 4 (galectin 4)
NM_006368	CREB3	0.781689	0.325259	CAMP responsive element binding protein 3
NM_004348	RUNX2	0.775393	0.325259	Runt-related transcription factor 2
AK023875		0.826469	0.325259
NM_001018108		0.788036	0.325259
THC2340568		0.828123	0.325259
NM_024554	PGBD5	0.710612	0.325259	PiggyBac transposable element derived 5
NM_031917	ANGPTL6	0.80017	0.325259	Angiopoietin-like 6
NM_178566	ZDHHC21	0.789184	0.325259	Zinc finger, DHHC domain containing 21
NM_177963	SYT12	0.713145	0.325259	Synaptotagmin XII
NM_022787	NMNAT1	0.638164	0.325259	Nicotinamide nucleotide adenylyltransferase 1
NM_004159	PSMB8	0.681797	0.325259	Proteasome (prosome, macropain) subunit, beta type, 8 (large multifunctional protease 7)
NM_005128	C21orf5	0.676268	0.325259	Chromosome 21 open reading frame 5
NM_015292	MBC2	0.671069	0.325259	Likely ortholog of mouse membrane bound C2 domain containing protein
NM_007244	PRR4	0.740361	0.325259	Proline rich 4 (lacrimal)
NM_006007	ZA20D2	0.664266	0.325259	Zinc finger, A20 domain containing 2
NM_013376	SERTAD1	0.662014	0.325259	SERTA domain containing 1
NM_000224	KRT18	0.69106	0.325259	Keratin 18
NM_000624	SERPINA5	0.461691	0.325259	Serine (or cysteine) proteinase inhibitor, clade A (alpha-1 antiproteinase, antitrypsin), member 5
NM_139276	STAT3	0.764188	0.325259	Signal transducer and activator of transcription 3 (acute-phase response factor)
NM_052813	CARD9	0.499201	0.325259	Caspase recruitment domain family, member 9
NM_002123	HLA-DQB1	0.574996	0.325259	Major histocompatibility complex, class II, DQ beta 1
NM_001218	CA12	0.688566	0.325259	Carbonic anhydrase XII
NM_178863	KCTD13	0.731898	0.325259	Potassium channel tetramerisation domain containing 13
NM_001007551	MGC88118	0.649052	0.325259	Similar to hypothetical protein MGC27005
AK124788	GGTL3	0.635111	0.325259	Gamma-glutamyltransferase-like 3
NM_000743	CHRNA3	0.716944	0.325259	Cholinergic receptor, nicotinic, alpha polypeptide 3
NM_174919		0.71407	0.325259
NM_006701	TXNL4A	0.76005	0.325259	Thioredoxin-like 4A
NM_005038	PPID	0.793994	0.325259	Peptidylprolyl isomerase D (cyclophilin D)
NM_018440	PAG	0.682475	0.325259	Phosphoprotein associated with glycosphingolipid-enriched microdomains
NM_000386	BLMH	0.788765	0.325259	Bleomycin hydrolase
NM_000435	NOTCH3	0.853108	0.325259	Notch homolog 3 (Drosophila)
NM_173828	C5orf16	0.696213	0.325259	Chromosome 5 open reading frame 16
NM_003168	SUPT4H1	0.850078	0.325259	Suppressor of Ty 4 homolog 1 (S. cerevisiae)
NM_005821	NBR2	0.689712	0.325259	Neighbor of BRCA1 gene 2
NM_004888	ATP6V1G1	0.67802	0.325259	ATPase, H+ transporting, lysosomal 13kDa, V1 subunit G isoform 1
NM_001024596		0.848962	0.325259
NM_152751	C10orf30	0.55757	0.325259	Chromosome 10 open reading frame 30
ENST00000375855		0.47522	0.325259
NR_002763		0.670982	0.325259
NM_213600	LOC255189	0.771088	0.325259	Hypothetical protein LOC255189
NM_004924	ACTN4	0.708088	0.325259	Actinin, alpha 4
NM_017993	FLJ10094	0.695176	0.325259	Hypothetical protein FLJ10094
NM_001019	RPS15A	0.762601	0.325259	Ribosomal protein S15a
NM_199354	PRB1	0.781761	0.325259	Proline-rich protein BstNI subfamily 2
NM_022047	DEF6	0.681601	0.325259	Differentially expressed in FDCP 6 homolog (mouse)
NM_002811	PSMD7	0.792967	0.325259	Proteasome (prosome, macropain) 26S subunit, non-ATPase, 7 (Mov34 homolog)
NM_032323	MGC13102	0.657395	0.325259	Hypothetical protein MGC13102
NM_014861	KIAA0703	0.37156	0.325259	KIAA0703 gene product
NM_006895	HNMT	0.555182	0.359908	Histamine N-methyltransferase
NM_175744	RHOC	0.759085	0.359908	Ras homolog gene family, member C
NM_002778	PSAP	0.688248	0.359908	Prosaposin (variant Gaucher disease and variant metachromatic leukodystrophy)
NM_004734	DCAMKL1	0.376381	0.359908	Doublecortin and CaM kinase-like 1
NM_001463	FRZB	0.563529	0.359908	Frizzled-related protein
X60482		0.595318	0.359908
NM_002393	MDM4	0.764012	0.359908	Mdm4, transformed 3T3 cell double minute 4, p53 binding protein (mouse)
NM_001548	IFIT1	0.424912	0.359908	Interferon-induced protein with tetratricopeptide repeats 1
NM_177529	SULT1A1	0.782792	0.359908	Sulfotransferase family, cytosolic, 1A, phenol-preferring, member 1
NM_014374	REPIN1	0.787308	0.359908	Replication initiator 1
NM_005557	KRT16	0.691883	0.359908	Keratin 16 (focal non-epidermolytic palmoplantar keratoderma)
NM_144595	FLJ30046	0.54807	0.359908	Hypothetical protein FLJ30046
NM_003655	CBX4	0.645028	0.359908	Chromobox homolog 4 (Pc class homolog, Drosophila)
NM_032831	C7orf19	0.63812	0.359908	Chromosome 7 open reading frame 19
AF133298	CYP4F8	0.677971	0.359908	Cytochrome P450, family 4, subfamily F, polypeptide 8
NM_020212	LOC56964	0.90578	0.359908	Hypothetical protein from EUROIMAGE 384293
NM_138435	LOC113828	0.811871	0.359908	Hypothetical protein BC011204
NM_001183	ATP6AP1	0.764012	0.359908	ATPase, H+ transporting, lysosomal accessory protein 1
NM_144568	C14orf9	0.755516	0.359908	Chromosome 14 open reading frame 9
NM_002754	MAPK13	0.651423	0.359908	Mitogen-activated protein kinase 13
NM_199332	HOMER2	0.701736	0.359908	Homer homolog 2 (Drosophila)
NM_198531	ATP9B	0.762566	0.359908	ATPase, Class II, type 9B
BC033223	KIAA1126	0.717595	0.359908	KIAA1126 protein
NM_003537	HIST1H3B	0.707205	0.359908	Histone 1, H3b
NM_002587	PCDH1	0.787162	0.359908	Protocadherin 1 (cadherin-like 1)
NM_003827	NAPA	0.7629	0.359908	N-ethylmaleimide-sensitive factor attachment protein, alpha
NM_018976	SLC38A2	0.714827	0.359908	Solute carrier family 38, member 2
NM_178167	ZNF598	0.676096	0.359908	Zinc finger protein 598
NM_032641	GRCC9	0.713408	0.359908	Likely ortholog of mouse gene rich cluster, C9 gene
NM_032862	TIGD5	0.719134	0.359908	Tigger transposable element derived 5
NM_005620	S100A11	0.792143	0.359908	S100 calcium binding protein A11 (calgizzarin)
NM_178177	NMNAT3	0.756144	0.359908	Nicotinamide nucleotide adenylyltransferase 3
NM_020859	ShrmL	0.716812	0.359908	Shroom-related protein
NM_005042	PRH2	0.79421	0.359908	Proline-rich protein HaeIII subfamily 2
NM_005412	SHMT2	0.496776	0.359908	Serine hydroxymethyltransferase 2 (mitochondrial)
NM_005056	JARID1A	0.641491	0.359908	Jumonji, AT rich interactive domain 1A (RBBP2-like)
NM_014631	SH3MD1	0.714038	0.359908	SH3 multiple domains 1
NM_014047	HSPC023	0.753087	0.359908	HSPC023 protein
NM_054012	ASS	0.438505	0.359908	Argininosuccinate synthetase
NM_000359	TGM1	0.353774	0.359908	Transglutaminase 1 (K polypeptide epidermal type I, protein-glutamine-gamma-glutamyltransferase)
NM_016135	ETV7	0.742703	0.359908	Ets variant gene 7 (TEL2 oncogene)
NM_020904	PLEKHA4	0.318375	0.359908	Pleckstrin homology domain containing, family A (phosphoinositide binding specific) member 4
NM_001003940	BMF	0.653074	0.359908	Bcl2 modifying factor
NM_002448	MSX1	0.702278	0.359908	Msh homeo box homolog 1 (Drosophila)
NM_015379	BRI3	0.522306	0.359908	Brain protein I3
BC020516	IRF2BP2	0.581426	0.359908	Interferon regulatory factor 2 binding protein 2
ENST00000331406		0.446418	0.359908
AL121747		0.860949	0.359908
NM_003526	HIST1H2BC	0.641565	0.359908	Histone 1, H2bc
AK094175	TPM1	0.625957	0.359908	Tropomyosin 1 (alpha)
NM_005439	MLF2	0.744323	0.359908	Myeloid leukemia factor 2
NM_025209	EPC1	0.621216	0.359908	Enhancer of polycomb homolog 1 (Drosophila)
NM_003710	SPINT1	0.802737	0.359908	Serine protease inhibitor, Kunitz type 1
NM_182549	HLA-DQB2	0.755575	0.359908	Major histocompatibility complex, class II, DQ beta 2
NM_002286	LAG3	0.696249	0.359908	Lymphocyte-activation gene 3
NM_003522	HIST1H2BG	0.65367	0.359908	Histone 1, H2bg
AK131277	B4GalNac-T3	0.502122	0.359908	Beta 1,4-N-acetylgalactosaminyltransferase-transferase-III
NM_022740	HIPK2	0.695602	0.359908	Homeodomain interacting protein kinase 2
NM_001024457		0.467797	0.359908
NM_030761	WNT4	0.738161	0.359908	Wingless-type MMTV integration site family, member 4
NM_001702	BAI1	0.734907	0.359908	Brain-specific angiogenesis inhibitor 1
ENST00000375280		0.513475	0.359908
NM_004302	ACVR1B	0.823896	0.359908	Activin A receptor, type IB
NM_021018	HIST1H3F	0.756773	0.359908	Histone 1, H3f
NM_014329	RCD-8	0.86334	0.359908	Autoantigen
NM_005060	RORC	0.706369	0.359908	RAR-related orphan receptor C
NM_152892	DKFZp434K1815	0.766664	0.359908	Hypothetical protein DKFZp434K1815
AK097892	LGALS9	0.688566	0.359908	Lectin, galactoside-binding, soluble, 9 (galectin 9)
ENST00000376572		0.722382	0.359908
NM_145754	KIFC2	0.631505	0.359908	Kinesin family member C2
AK097936	DUSP16	0.596224	0.359908	Dual specificity phosphatase 16
S40706	DDIT3	0.314239	0.359908	DNA-damage-inducible transcript 3
NM_003512	HIST1H2AC	0.797907	0.359908	Histone 1, H2ac
NM_005749	TOB1	0.762249	0.359908	Transducer of ERBB2, 1
NM_001001852	PIM3	0.698388	0.359908	Serine/threonine-protein kinase pim-3
BC014315	SNAPC5	0.729746	0.359908	Small nuclear RNA activating complex, polypeptide 5, 19kDa
NM_000919	PAM	0.701185	0.359908	Peptidylglycine alpha-amidating monooxygenase
NM_022077	MANBAL	0.833322	0.359908	Mannosidase, beta A, lysosomal-like
NM_012419	RGS17	0.606545	0.359908	Regulator of G-protein signaling 17
NM_032809	C9orf54	0.826183	0.359908	Chromosome 9 open reading frame 54
NM_206862	TACC2	0.685106	0.359908	Transforming, acidic coiled-coil containing protein 2
Z95116		0.842209	0.359908
Y11525		0.773961	0.359908
XM_096885		0.741885	0.359908	Hypothetical LOC145853
NM_000174	GP9	0.71453	0.359908	Glycoprotein IX (platelet)
AB067495	KIAA1908	0.665793	0.359908	KIAA1908 protein
NM_003531	HIST1H3C	0.701318	0.359908	Histone 1, H3c
NM_152286	C9orf111	0.710557	0.359908	Chromosome 9 open reading frame 111
NM_003791	MBTPS1	0.724973	0.359908	Membrane-bound transcription factor protease, site 1
AC093001		0.595111	0.359908
NM_021062		0.721198	0.359908
NM_152689	MGC9712	0.792235	0.359908	Hypothetical protein MGC9712
NM_174917	LOC197322	0.807818	0.359908	Hypothetical protein LOC197322
NM_138349	LOC90313	0.722181	0.359908	Hypothetical protein BC004507
AK074683	MDS032	0.812065	0.359908	Uncharacterized hematopoietic stem/progenitor cells protein MDS032
S69339	TNFSF7	0.55558	0.359908	Tumor necrosis factor (ligand) superfamily, member 7
NM_000520	HEXA	0.745355	0.359908	Hexosaminidase A (alpha polypeptide)
NM_022467	CHST8	0.585713	0.359908	Carbohydrate (N-acetylgalactosamine 4-0) sulfotransferase 8
NM_000565	IL6R	0.6794	0.359908	Interleukin 6 receptor
AC008385		0.802774	0.359908
NM_177529	SULT1A1	0.825172	0.359908	Sulfotransferase family, cytosolic, 1A, phenol-preferring, member 1
NM_001005172		0.872911	0.359908
NM_145171	GPHB5	0.854023	0.359908	Glycoprotein hormone beta 5
AK024481	DKFZp434K1323	0.755062	0.359908	CXYorf1-related protein
NM_201555	FHL2	0.478536	0.359908	Four and a half LIM domains 2
NM_001024457		0.501652	0.359908
NM_006400	DCTN2	0.777456	0.359908	Dynactin 2 (p50)
NM_021254	C21orf59	0.878654	0.359908	Chromosome 21 open reading frame 59
NM_002457	MUC2	0.873644	0.359908	Mucin 2, intestinal/tracheal
NM_144674	FLJ32871	0.661107	0.51313	Hypothetical protein FLJ32871
NM_006524	ZNF138	0.730809	0.51313	Zinc finger protein 138 (clone pHZ-32)
AL137382		0.62519	0.51313	Similar to Brain-type organic cation transporter (Solute carrier family 22, member 17)
NM_144498	OSBPL2	0.808159	0.51313	Oxysterol binding protein-like 2
AF117899	FUT1	0.837794	0.51313	Fucosyltransferase 1 (galactoside 2-alpha-L-fucosyltransferase)
NM_173503	FLJ25818	0.607645	0.51313	Hypothetical protein FLJ25818
NA		0.72305	0.51313
NM_001004137		0.82689	0.51313
NM_004531	MOCS2	0.727093	0.51313	Molybdenum cofactor synthesis 2
NM_005376	MYCL1	0.896126	0.51313	V-myc myelocytomatosis viral oncogene homolog 1, lung carcinoma derived (avian)
AW946823	SOX4	0.564613	0.51313	SRY (sex determining region Y)-box 4
NM_183057	VPS28	0.665618	0.51313	Vacuolar protein sorting 28 (yeast)
NM_024496	C14orf4	0.756808	0.51313	Chromosome 14 open reading frame 4
NM_001002036	ASTL	0.872302	0.51313	Astacin-like metalloendopeptidase (M12 family)
NM_024101	MLPH	0.673306	0.51313	Melanophilin
BC021266	SCN1B	0.777187	0.51313	Sodium channel, voltage-gated, type I, beta
NM_005453	ZNF297	0.704556	0.51313	Zinc finger protein 297
NM_145293	LOC196549	0.553632	0.51313	Similar to hypothetical protein FLJ20897
NM_033520	C19orf33	0.646027	0.51313	Chromosome 19 open reading frame 33
NM_138283	CSTL1	0.754408	0.51313	Cystatin-like 1
ENST00000376572		0.734686	0.51313
NA		0.720115	0.51313
AK025015	FLJ13955	0.634208	0.51313	Hypothetical protein FLJ13955
NM_004759	MAPKAPK2	0.819226	0.51313	Mitogen-activated protein kinase-activated protein kinase 2
NA		0.693676	0.51313	"thyroid hormone receptor, beta (erythroblastic leukemia viral (v-erb-a) oncogene homolog 2, avian)"
NM_004924	ACTN4	0.764347	0.51313	Actinin, alpha 4
NM_004031	IRF7	0.620097	0.51313	Interferon regulatory factor 7
NM_001003693	LY6G6D	0.819614	0.51313	Chromosome 6 open reading frame 21
NM_006827	TMP21	0.829511	0.51313	Transmembrane trafficking protein
NM_177458	LYNX1	0.802181	0.51313	Ly6/neurotoxin 1
NM_025179	PLXNA2	0.696288	0.51313	Plexin A2
NM_130436	DYRK1A	0.852832	0.51313	Dual-specificity tyrosine-(Y)-phosphorylation regulated kinase 1A
NM_004137	KCNMB1	0.888288	0.51313	Potassium large conductance calcium-activated channel, subfamily M, beta member 1
AL833280	KIAA1217	0.626524	0.51313	KIAA1217
NM_019015	CSGlcA-T	0.59282	0.51313	Chondroitin sulfate glucuronyltransferase
NM_000191	HMGCL	0.712107	0.51313	3-hydroxymethyl-3-methylglutaryl-Coenzyme A lyase (hydroxymethylglutaricaciduria)
NM_138450	ARL11	0.617881	0.51313	ADP-ribosylation factor-like 11
NM_021066	HIST1H2AJ	0.610859	0.51313	Histone 1, H2aj
NM_004581	RABGGTA	0.819226	0.51313	Rab geranylgeranyltransferase, alpha subunit
NM_002359	MAFG	0.541187	0.51313	V-maf musculoaponeurotic fibrosarcoma oncogene homolog G (avian)
NM_004794	RAB33A	0.830524	0.51313	RAB33A, member RAS oncogene family
NM_080701		0.767645	0.51313
NM_001002244	ANAPC11	0.830272	0.51313	APC11 anaphase promoting complex subunit 11 homolog (yeast)
DB097529		0.733418	0.51313
NM_019041	MTRF1L	0.784312	0.51313	Mitochondrial translational release factor 1-like
NM_021626	SCPEP1	0.758664	0.51313	Serine carboxypeptidase 1
NM_001838	CCR7	0.726823	0.51313	Chemokine (C-C motif) receptor 7
NM_001031615		0.626647	0.51313
NM_139314		0.554836	0.51313
NM_014800	ELMO1	0.652538	0.51313	Engulfment and cell motility 1 (ced-12 homolog, C. elegans)
NM_017721	FLJ20241	0.815449	0.51313	Putative NFkB activating protein
NM_002972	SBF1	0.736386	0.51313	SET binding factor 1
AK021957	COL27A1	0.633317	0.51313	Collagen, type XXVII, alpha 1
NM_016539	SIRT6	0.836304	0.51313	Sirtuin (silent mating type information regulation 2 homolog) 6 (S. cerevisiae)
NM_033445	HIST3H2A	0.583363	0.51313	Histone 3, H2a
A_23_P251002		0.510152	0.51313
NM_001025303		0.712958	0.51313
AL834409	RTN4RL1	0.728836	0.51313	Reticulon 4 receptor-like 1
NM_012284	KCNH3	0.814893	0.51313	Potassium voltage-gated channel, subfamily H (eag-related), member 3
NM_207362	MGC42367	0.770892	0.51313	Similar to 2010300C02Rik protein
AA435826	PKD1	0.772869	0.51313	Polycystic kidney disease 1 (autosomal dominant)
NM_007178	STRAP	0.765991	0.51313	Serine/threonine kinase receptor associated protein
NM_001525	HCRTR1	0.854933	0.51313	Hypocretin (orexin) receptor 1
NM_003541	HIST1H4K	0.745062	0.51313	Histone 1, H4k
NM_016558	SCAND1	0.733397	0.51313	SCAN domain containing 1
NM_012127	CIZ1	0.811052	0.51313	CDKN1A interacting zinc finger protein 1
NM_002105	H2AFX	0.74161	0.51313	H2A histone family, member X
NM_175875	SIX5	0.794996	0.51313	Sine oculis homeobox homolog 5 (Drosophila)
NM_002901	RCN1	0.54807	0.51313	Reticulocalbin 1, EF-hand calcium binding domain
NM_014808	FARP2	0.757366	0.51313	FERM, RhoGEF and pleckstrin domain protein 2
NM_021044	DHH	0.837426	0.51313	Desert hedgehog homolog (Drosophila)
NM_004197	STK19	0.660059	0.51313	Serine/threonine kinase 19
NM_001040167		0.585605	0.51313
NM_033082	CIP29	0.6939	0.51313	Cytokine induced protein 29 kDa
NM_178271	APG4A	0.798704	0.51313	APG4 autophagy 4 homolog A (S. cerevisiae)
NM_021058	HIST1H2BJ	0.678381	0.51313	Histone 1, H2bj
NM_003535	HIST1H3J	0.769095	0.51313	Histone 1, H3j
NM_000445	PLEC1	0.742776	0.51313	Plectin 1, intermediate filament binding protein 500kDa
NM_021238	C12orf14	0.646475	0.51313	Chromosome 12 open reading frame 14
NM_015254	KIF13B	0.659693	0.51313	Kinesin family member 13B
NM_001072		0.677629	0.51313
NM_198926	LOC55924	0.765178	0.51313	Hypothetical protein LOC55924
NM_017555	EGLN2	0.75073	0.51313	Egl nine homolog 2 (C. elegans)
NM_002100	GYPA	0.848885	0.51313	Glycophorin A (includes MN blood group)
NM_001017395		0.799443	0.51313
NM_005005	NDUFB9	0.756983	0.51313	NADH dehydrogenase (ubiquinone) 1 beta subcomplex, 9, 22kDa
NM_015441	OLFML2B	0.825878	0.51313	Olfactomedin-like 2B
NM_032378	EEF1D	0.534488	0.51313	Eukaryotic translation elongation factor 1 delta (guanine nucleotide exchange protein)
NM_181719	LOC255104	0.805413	0.51313	Hypothetical protein LOC255104
NM_022126	LHPP	0.762425	0.51313	Phospholysine phosphohistidine inorganic pyrophosphate phosphatase
AK095564	PQLC2	0.68746	0.51313	PQ loop repeat containing 2
NM_002929	GRK1	0.857138	0.51313	G protein-coupled receptor kinase 1
NM_006290	TNFAIP3	0.645878	0.51313	Tumor necrosis factor, alpha-induced protein 3
NM_172346	ABCA6	0.750437	0.51313	ATP-binding cassette, sub-family A (ABC1), member 6
THC2404058		0.568323	0.51313
NM_020549	CHAT	0.827826	0.51313	Choline acetyltransferase
NM_000675	ADORA2A	0.901187	0.51313	Adenosine A2a receptor
NM_024702	FLJ13841	0.499557	0.51313	Hypothetical protein FLJ13841
NM_153603	COG7	0.828171	0.51313	Component of oligomeric golgi complex 7
NM_152744	SDK1	0.825922	0.51313	Sidekick homolog 1 (chicken)
NM_030571	NDFIP1	0.823591	0.51313	Nedd4 family interacting protein 1
NM_015869	PPARG	0.767822	0.51313	Peroxisome proliferative activated receptor, gamma
NM_001322	CST2	0.638297	0.51313	Cystatin SA
NM_152219	GJC1	0.848253	0.51313	Gap junction protein, chi 1, 31.9kDa (connexin 31.9)
NM_198585	UNQ2492	0.779261	0.51313	GLSR2492
NM_181597	UPP1	0.737884	0.51313	Uridine phosphorylase 1
NM_080671	KCNE4	0.300609	0.51313	Potassium voltage-gated channel, Isk-related family, member 4
AI435603	NEIL2	0.70206	0.51313	Nei like 2 (E. coli)
NM_024657	ZCWCC2	0.812252	0.51313	Zinc finger, CW type with coiled-coil domain 2
NM_014059	RGC32	0.613382	0.51313	Response gene to complement 32
NM_007026	DUSP14	0.763553	0.51313	Dual specificity phosphatase 14
NM_018952	HOXB6	0.720473	0.51313	Homeo box B6
NM_017893	SEMA4G	0.745263	0.51313	Sema domain, immunoglobulin domain (Ig), transmembrane domain (TM) and short cytoplasmic domain, (semaphorin) 4G
NM_030957	ADAMTS10	0.782231	0.51313	A disintegrin-like and metalloprotease (reprolysin type) with thrombospondin type 1 motif, 10
NM_058246	DNAJB6	0.599632	0.51313	DnaJ (Hsp40) homolog, subfamily B, member 6
AL691471		0.56728	0.51313
THC2281107		0.692948	0.51313
NM_021063	HIST1H2BD	0.683352	0.51313	Histone 1, H2bd
NM_006336	C9orf60	0.748877	0.51313	Chromosome 9 open reading frame 60
NM_017694	FLJ20160	0.448351	0.51313	FLJ20160 protein
NM_033258	GNG8	0.792121	0.51313	Guanine nucleotide binding protein (G protein), gamma 8
NM_005053	RAD23A	0.797819	0.51313	RAD23 homolog A (S. cerevisiae)
NM_002534	OAS1	0.537822	0.51313	2',5'-oligoadenylate synthetase 1, 40/46kDa
NM_003727	DNAH17	0.857775	0.51313	Dynein, axonemal, heavy polypeptide 17
NM_014314	DDX58	0.48599	0.703082	DEAD (Asp-Glu-Ala-Asp) box polypeptide 58
NM_152317	DEPDC4	0.649918	0.703082	DEP domain containing 4
NM_017999	RNF31	0.803548	0.703082	Ring finger protein 31
NM_001140	ALOX15	0.80857	0.703082	Arachidonate 15-lipoxygenase
NM_006825	CKAP4	0.668315	0.703082	Cytoskeleton-associated protein 4
THC2372435		0.568062	0.703082
NM_031219	HDHD3	0.865737	0.703082	Haloacid dehalogenase-like hydrolase domain containing 3
NM_001512	GSTA4	0.612143	0.703082	Glutathione S-transferase A4
NM_001584	C11orf8	0.6823	0.703082	Chromosome 11 open reading frame 8
NM_003518	HIST1H2BG	0.647372	0.703082	Histone 1, H2bg
NM_080593	HIST1H2BK	0.619474	0.703082	Histone 1, H2bk
NM_015169	RRS1	0.705475	0.703082	RRS1 ribosome biogenesis regulator homolog (S. cerevisiae)
NM_020753	CASKIN2	0.737492	0.703082	CASK interacting protein 2
AB040885	POLR3E	0.514449	0.703082	Polymerase (RNA) III (DNA directed) polypeptide E (80kD)
NM_032556	IL1F10	0.82489	0.703082	Interleukin 1 family, member 10 (theta)
NM_000847	GSTA3	0.835031	0.703082	Glutathione S-transferase A3
NM_015071	ARHGAP26	0.769561	0.703082	Rho GTPase activating protein 26
NM_004823	KCNK6	0.679403	0.703082	Potassium channel, subfamily K, member 6
NM_024536	CHPF	0.716382	0.703082	Chondroitin polymerizing factor
NM_001011667		0.819226	0.703082
NM_005284	GPR6	0.894769	0.703082	G protein-coupled receptor 6
AL512749	SLC7A2	0.711861	0.703082	Solute carrier family 7 (cationic amino acid transporter, y+ system), member 2
NM_003225	TFF1	0.494262	0.703082	Trefoil factor 1 (breast cancer, estrogen-inducible sequence expressed in)
NM_022767	FLJ12484	0.706127	0.703082	Hypothetical protein FLJ12484
CR590914	FLJ10156	0.654472	0.703082	Hypothetical protein FLJ10156
NM_030580	ZNF34	0.805866	0.703082	Zinc finger protein 34 (KOX 32)
NM_003932	ST13	0.80933	0.703082	Suppression of tumorigenicity 13 (colon carcinoma) (Hsp70 interacting protein)
NM_020168	PAK6	0.805534	0.703082	P21(CDKN1A)-activated kinase 6
NM_001005464	HIST2H3C	0.667806	0.703082	Histone 2, H3c
NM_001444	FABP5	0.591097	0.703082	Fatty acid binding protein 5 (psoriasis-associated)
NM_000591	CD14	0.836169	0.703082	CD14 antigen
NM_001017389		0.750071	0.703082
NM_144685	HIPK4	0.763086	0.703082	Homeodomain interacting protein kinase 4
NM_001005861	RYK	0.751581	0.703082	RYK receptor-like tyrosine kinase
NM_003519	HIST1H2BL	0.672482	0.703082	Histone 1, H2bl
NM_020245	TULP4	0.749154	0.703082	Tubby like protein 4
ENST00000327026		0.814163	0.703082
NM_012068	ATF5	0.626535	0.703082	Activating transcription factor 5
NM_024531	GPR172A	0.679871	0.703082	G protein-coupled receptor 172A
BC017893	CDYL2	0.803724	0.703082	Chromodomain protein, Y-like 2
NM_015356	SCRIB	0.728163	0.703082	Scribbled homolog (Drosophila)
BC000986	SLC1A5	0.568586	0.703082	Solute carrier family 1 (neutral amino acid transporter), member 5
NM_000550	TYRP1	0.667559	0.703082	Tyrosinase-related protein 1
NM_005321	HIST1H1E	0.629669	0.703082	Histone 1, H1e
NM_001063	TF	0.527183	0.703082	Transferrin
NM_001033723		0.613953	0.703082
NM_004572	PKP2	0.74508	0.703082	Plakophilin 2
NM_152789	MGC40405	0.783654	0.703082	Hypothetical protein MGC40405
NM_194326	MGC52010	0.781508	0.703082	Hypothetical protein MGC52010
NM_133631	ROBO1	0.823934	0.703082	Roundabout, axon guidance receptor, homolog 1 (Drosophila)
NM_005842	SPRY2	0.72975	0.703082	Sprouty homolog 2 (Drosophila)
NM_001007538	LOC387914	0.46806	0.703082	WGAR9166
NM_001433	ERN1	0.755103	0.703082	Endoplasmic reticulum to nucleus signalling 1
NM_019064	SDK2	0.824886	0.703082	Sidekick homolog 2 (chicken)
AL136922	CLPX	0.730829	0.703082	ClpX caseinolytic protease X homolog (E. coli)
NM_183376	ARRDC4	0.577463	0.703082	Arrestin domain containing 4
AK096403	EMP2	0.799757	0.703082	Epithelial membrane protein 2
NM_005326	HAGH	0.792967	0.703082	Hydroxyacylglutathione hydrolase
NM_012265	C22orf3	0.748029	0.703082	Chromosome 22 open reading frame 3
THC2306681		0.832083	0.703082
NM_024927	FLJ21019	0.802617	0.703082	Hypothetical protein FLJ21019
NM_052944	SLC5A11	0.789122	0.703082	Solute carrier family 5 (sodium/glucose cotransporter), member 11
NM_001025303		0.69398	0.703082
BC062368	LOC152217	0.896888	0.703082	Hypothetical protein BC007882
ENST00000304963		0.677152	0.703082
NM_006091	CORO2B	0.815077	0.703082	Coronin, actin binding protein, 2B
AF213453		0.745648	0.703082
NM_005451	PDLIM7	0.749558	0.703082	PDZ and LIM domain 7 (enigma)
NM_002237	KCNG1	0.785527	0.703082	Potassium voltage-gated channel, subfamily G, member 1
NM_007373	SHOC2	0.659403	0.703082	Soc-2 suppressor of clear homolog (C. elegans)
NM_021643	TRIB2	0.65735	0.703082	Tribbles homolog 2 (Drosophila)
NM_013271	PCSK1N	0.778265	0.703082	Proprotein convertase subtilisin/kexin type 1 inhibitor
NM_004853	STX8	0.732043	0.703082	Syntaxin 8
NM_178026	GGTL3	0.68555	0.703082	Gamma-glutamyltransferase-like 3
BC037418	ATXN7L3	0.809816	0.703082	Ataxin 7-like 3
NM_024653	PRKRIP1	0.792418	0.703082	PRKR interacting protein 1 (IL11 inducible)
NM_001002857	ANXA2	0.769184	0.703082	Annexin A2
NM_033450	ABCC10	0.842141	0.703082	ATP-binding cassette, sub-family C (CFTR/MRP), member 10
NM_001216	CA9	0.738345	0.703082	Carbonic anhydrase IX
NM_199346	PFN4	0.742496	0.703082	Profilin family, member 4
NM_015194	MYO1D	0.755795	0.703082	Myosin ID
NM_016213	TRIP4	0.750807	0.703082	Thyroid hormone receptor interactor 4
ENST00000359495		0.815868	0.703082
NM_003501	ACOX3	0.789494	0.703082	Acyl-Coenzyme A oxidase 3, pristanoyl
NM_002315	LMO1	0.665044	0.703082	LIM domain only 1 (rhombotin 1)
NM_003803	MYOM1	0.784611	0.703082	Myomesin 1 (skelemin) 185kDa
NM_001444	FABP5	0.582098	0.703082	Fatty acid binding protein 5 (psoriasis-associated)
NM_021165	KIAA1747	0.416603	0.703082	Hypothetical protein from clone 24828
NM_003359	UGDH	0.6846	0.703082	UDP-glucose dehydrogenase
NM_003527	HIST1H2BO	0.722833	0.703082	Histone 1, H2bo
NM_001037582		0.569434	0.703082
NM_018428	HCA66	0.83353	0.703082	Hepatocellular carcinoma-associated antigen 66
AL137850		0.718098	0.703082
NM_003344	UBE2H	0.818847	0.703082	Ubiquitin-conjugating enzyme E2H (UBC8 homolog, yeast)
NM_001034852		0.754164	0.703082
AK023645	CCNT2	0.636993	0.703082	Cyclin T2
NM_003514	HIST1H2AM	0.689649	0.703082	Histone 1, H2am
NM_018074	FLJ10374	0.737407	0.703082	Hypothetical protein FLJ10374
NM_152747		0.63301	0.703082
NM_005056	JARID1A	0.766098	0.703082	Jumonji, AT rich interactive domain 1A (RBBP2-like)
BX648930		0.828756	0.703082	MRNA; cDNA DKFZp686A023 (from clone DKFZp686A023)
NM_024735	FBXO31	0.839731	0.703082	F-box protein 31
NM_017445	H2BFS	0.674115	0.703082	H2B histone family, member S
AB050468	LRIG1	0.666649	0.703082	Leucine-rich repeats and immunoglobulin-like domains 1
NM_024803	TUBAL3	0.610311	0.703082	Tubulin, alpha-like 3
NM_022460	FLJ14249	0.664358	0.703082	HS1-binding protein 3
NM_203403	C9orf150	0.666803	0.703082	Chromosome 9 open reading frame 150
BF216752	C14orf147	0.606677	0.703082	Chromosome 14 open reading frame 147
NM_024643	C14orf140	0.729127	0.703082	Chromosome 14 open reading frame 140
NM_000552	VWF	0.72115	0.703082	Von Willebrand factor
NM_004418	DUSP2	0.708088	0.703082	Dual specificity phosphatase 2
NM_207630	ABCG1	0.570685	0.703082	ATP-binding cassette, sub-family G (WHITE), member 1
NM_153838	GPR115	0.565825	0.703082	G protein-coupled receptor 115
NM_020939	CPNE5	0.838305	0.703082	Copine V
NM_014570	ARFGAP3	0.635002	0.703082	ADP-ribosylation factor GTPase activating protein 3
NM_148936	WBSCR20C	0.878491	0.703082	Williams Beuren syndrome chromosome region 20C
NM_004113	FGF12	0.747383	0.703082	Fibroblast growth factor 12
NM_007009	ZPBP	0.825096	0.703082	Zona pellucida binding protein
NM_024295	DERL1	0.830019	0.703082	Der1-like domain family, member 1
M84605		0.854262	0.703082
NM_018942	HMX1	0.810223	0.703082	Homeo box (H6 family) 1
NM_144715	FLJ25200	0.531978	0.703082	Hypothetical protein FLJ25200
CR749561	FLJ38508	0.253342	0.703082	Hypothetical protein FLJ38508
ENST00000265806		0.799905	0.703082
[truncated: 96 more rows]
