# Supplementary material for: Potential Tumor Suppressor Role for the c-Myb Oncogene in Luminal Breast Cancer
Source: PLoS One. 2010 Oct 7;5(10):e13073. doi: 10.1371/journal.pone.0013073 (PMC2951337; doi:10.1371/journal.pone.0013073)
Supplement: Table S3 — c-Myb, ESR1, and GATA3 gene signatures define many luminal cluster genes. GenBank accession numbers and gene symbols of the 79 genes highly correlated with the ESR1 gene node (0.65 node correlation). Overlapping genes with c-Myb, ESR1, and GATA3 gene signatures are listed. (0.01 MB XLSX) [file pone.0013073.s008.xlsx]

## Sheet: Supplementary Table 2
Supplementary Table 3. c-Myb, ER, and GATA3 gene signature overlap with luminal cluster.
GenBank Acc#	Luminal Cluster-Defining Genes	Signature Overlap
NM_030627	CPEB4	c-Myb
NM_003479	PTP4A2	ER
NM_017423	GALNT7
NM_006379	SEMA3C
NM_004694	SLC16A6
NM_004374	COX6C	c-Myb
NM_175605	TTC10
NM_006460	HIS1
NM_015541	LRIG1	c-Myb
NM_000633	BCL2
NM_019000	FLJ20152	c-Myb
NM_016121	KCTD3	c-Myb
NM_006996	SLC19A2
NM_033211	LOC90355	c-Myb
NM_006113	VAV3
NM_145252	LOC124220	GATA3
NM_130898	CREB3L4
NM_020775	KIAA1324	c-Myb
AK000820	ZNF587
NM_024762	ZNF552
NM_144611	MGC32124
NM_173075	APBB2
NM_016613	DKFZp434L142	c-Myb
NM_006726	LRBA
NM_206927	SYTL2
NM_152400	FLJ39370
BC071555	IL6ST
NM_024863	TCEAL4
NM_001012979
NM_001006640	TCEAL1
NM_014399	TM4SF13	GATA3
NM_014373	GPR160	GATA3
NM_080759	DACH1
NM_017786	FLJ20366	c-Myb
NM_012319	SLC39A6	c-Myb
NM_207446	LOC400451	GATA3
BC023981	CA12	c-Myb+ER+GATA3
NM_003226	TFF3	GATA3
NM_005080	XBP1	c-Myb+ER+GATA3
NM_000044	AR	c-Myb
NM_004496	FOXA1	GATA3
NM_006408	AGR2	c-Myb+GATA3
NM_176813	BCMP11
NM_021800	DNAJC12
NM_001002295	GATA3	GATA3
NM_000125	ESR1
NM_024817	FLJ13710
NM_014599	MAGED2
NM_000507	FBP1	c-Myb
NM_001002837	PIB5PA
NM_020686	ABAT
NM_014246	CELSR1
NM_005375	MYB	c-Myb
NM_003462	DNALI1	c-Myb
NM_016569	TBX3
NM_020974	SCUBE2	c-Myb
NM_032309	CHCHD5
NM_174921	LOC201895
NM_024573	C6orf211
NM_001609	ACADSB
NM_001001664	LOC339745
NM_000015	NAT2	c-Myb
NM_000662	NAT1	c-Myb
NM_019600	FLJ10980
NM_032780	TMEM25	c-Myb
NM_003866	INPP4B
NM_018379	FLJ11280
NM_018000	FLJ10116	ER
BC028374	C1orf34	GATA3
NM_007013	WWP1
NM_003489	NRIP1	ER
A_23_P14432
NM_014048	MKL2
NM_032918	RERG	c-Myb+ER
NM_002513	NME3
NM_016463	CXXC5
NM_005264	GFRA1	c-Myb
NM_021814	ELOVL5	c-Myb+ER
NM_014912	CPEB3
